# Supplementary material for: Cotton pan-genome retrieves the lost sequences and genes during domestication and selection
Source: Genome Biol. 2021 Apr 23;22:119. doi: 10.1186/s13059-021-02351-w (PMC8063427; doi:10.1186/s13059-021-02351-w)
Supplement: Supplementary file 1 — Additional file 1: Table S1. Summary of genomic sequencing data of 1961 cottons in this study. Table S2. Summary of SNP filtering in 1913 G. hirsutum, G. barbadense and other Gossypium species accessions for each chromosome. Table S3. Summary of InDels filtering in 1913 accessions for each chromosome. Table S4. Summary of SNP filtering in 1623 G. hirsutum accessions for each chromosome. Table S5. Summary of SNP and InDel filtering in 261 G. barbadense accessions for each chromosome. Table S6. The SNP and InDel annotation of subpopulation. Table S7. The number of structural variations filtered by four steps in each subpopulation. Table S8. Summary of copy number variations for each chromosome in different subpopulation. Table S9. The SNP-based domestication sweeps and covering genes. Table S10. The SNP-based improvement signals and covering genes. Table S11. Continuously selected signals and genes during domestication and improvement. Table S12. The CNV-based domestication signals and overlapped SNP-based signals. Table S13. The CNV-based improvement signals and overlapped SNP-based signals. Table S14. Significant SNP-based GWAS signals for 15 agronomic traits. Table S15. Summary of snpQTLs that overlapped with domestication and improvement signals. Table S16. Summary of pleiotropic snpQTLs in multiple panels. Table S17. Summary of pleiotropic cnvQTLs in 419 panel accessions. Table S18. Summary of cnvQTLs that overlap with domestication and improvement signals. Table S19. Summary of assembly non-reference contigs between G. hirsutum and G. barbadense. Table S20. Filtering non-reference sequences following several filtering steps. Table S21. Protein-coding genes predicted in the G. hirsutum non-reference genome. Table S22. Protein-coding genes predicted in the G. barbadense non-reference genome. Table S23. Summary of PacBio reads and Illumina reads for 10 representative G. hirsutum cotton accessions. Table S24. Summary of polished contigs for 10 representative G. hirs [file 13059_2021_2351_MOESM1_ESM.xlsx]

## Sheet: Table S1
Supplementary Table 1. Summary of genomic sequencing data of 1,961 cottons in this study.
Sample	Germplasm name	Cotton Species	Category	aSub poulation	Geographic	Read pairs	bDepth (X)	Mapped pairs	Mapping rate	#Data source	SRA Code	cGWAS	dSNP	eSV/CNV	fPan-genome	gPAV
J1	HM11046	Gossypium hirsutum	Gh.improved	GhImpCHN	Hubei, CHN	55970037	7.30044	54003465	0.9652	In this study	SRR10306153	No	Yes	No	Yes	Yes
J2	Jinmian20	Gossypium hirsutum	Gh.improved	GhImpCHN	Shanxi, CHN	90178831	11.7625	84702923	0.9395	In this study	SRR10306152	No	Yes	Yes	Yes	Yes
J3	AoCS50/2	Gossypium hirsutum	Gh.improved	GhImpCHN	Henan, CHN	105814836	13.8019	103544252	0.9786	In this study	SRR10306141	No	Yes	Yes	Yes	Yes
J4	Liao96-103	Gossypium hirsutum	Gh.improved	GhImpCHN	Liaoning, CHN	110155494	14.3681	105245766	0.9555	In this study	SRR10306130	No	Yes	Yes	Yes	Yes
J5	Zong1-59	Gossypium hirsutum	Gh.improved	GhImpCHN	Henan, CHN	98533245	12.8522	96130736	0.9757	In this study	SRR10306119	No	Yes	Yes	Yes	Yes
J6	Zhongluzajiaomian	Gossypium hirsutum	Gh.improved	GhImpCHN	Henan, CHN	89769667	11.7091	86553278	0.9645	In this study	SRR10306108	No	Yes	Yes	Yes	Yes
J7	XInmian8	Gossypium hirsutum	Gh.improved	GhImpCHN	Henan, CHN	64128877	8.36464	61327222	0.9592	In this study	SRR10306097	No	Yes	No	Yes	Yes
J8	Zhong161	Gossypium hirsutum	Gh.improved	GhImpCHN	Henan, CHN	53694841	7.00367	51062919	0.9558	In this study	SRR10306086	No	Yes	No	Yes	Yes
J9	Zhemian3hao	Gossypium hirsutum	Gh.improved	GhImpCHN	Jiangsu, CHN	75085893	9.79381	73159110	0.9745	In this study	SRR10306075	No	Yes	No	Yes	Yes
J10	Yongji2hao	Gossypium hirsutum	Gh.improved	GhImpCHN	Shanxi, CHN	51617255	6.73269	49626763	0.9614	In this study	SRR10306068	No	Yes	No	Yes	Yes
J11	Liaojinmian5	Gossypium hirsutum	Gh.improved	GhImpCHN	Liaoning, CHN	58451277	7.62408	55704435	0.9533	In this study	SRR10306151	No	Yes	No	Yes	Yes
J13	Shihezi895	Gossypium hirsutum	Gh.improved	GhImpCHN	Xinjiang, CHN	52776142	6.88384	50876786	0.9676	In this study	SRR10306149	No	Yes	No	Yes	Yes
J14	Lumian1	Gossypium hirsutum	Gh.improved	GhImpCHN	Shandong, CHN	51608665	6.73156	49793106	0.9648	In this study	SRR10306148	No	Yes	No	Yes	Yes
J15	Guangling1	Gossypium hirsutum	Gh.improved	GhImpCHN	Henan, CHN	58819338	7.67209	57425146	0.9763	In this study	SRR10306147	No	Yes	No	Yes	Yes
J16	DaizimianSR1	Gossypium hirsutum	Gh.improved	GhImpCHN	Jiangsu, CHN	63286212	8.25472	61781295	0.9765	In this study	SRR10306146	No	Yes	No	Yes	Yes
J17	13P022	Gossypium hirsutum	Gh.improved	GhImpCHN	Henan, CHN	103476299	13.4969	99443764	0.9612	In this study	SRR10306145	No	Yes	Yes	Yes	Yes
J18	13P023	Gossypium hirsutum	Gh.improved	GhImpCHN	Henan, CHN	91332350	11.9129	88385979	0.9677	In this study	SRR10306144	No	Yes	Yes	Yes	Yes
J20	39-16	Gossypium hirsutum	Gh.improved	GhImpCHN	Xinjiang, CHN	60904438	7.94406	58931117	0.9676	In this study	SRR10306143	No	Yes	No	Yes	Yes
J21	39-38	Gossypium hirsutum	Gh.improved	GhImpCHN	Xinjiang, CHN	52741928	6.87938	51165734	0.9701	In this study	SRR10306142	No	Yes	No	Yes	Yes
J22	Hongkecaomian	Gossypium hirsutum	Gh.improved	GhImpCHN	Xinjiang, CHN	52337522	6.82663	50551960	0.969	In this study	SRR10306140	No	Yes	No	Yes	Yes
J23	Jinnong804	Gossypium hirsutum	Gh.improved	GhImpCHN	Shanxi, CHN	56106442	7.31823	53003672	0.9447	In this study	SRR10306139	No	Yes	No	Yes	Yes
J25	3196	Gossypium hirsutum	Gh.improved	GhImpCHN	Henan, CHN	70296542	9.16911	67452946	0.9638	In this study	SRR10306138	No	Yes	No	Yes	Yes
J26	481guangzi	Gossypium hirsutum	Gh.improved	GhImpCHN	Henan, CHN	52188528	6.8072	50596563	0.9725	In this study	SRR10306137	No	Yes	No	Yes	Yes
J27	Liao1779	Gossypium hirsutum	Gh.improved	GhImpCHN	Liaoning, CHN	56089238	7.31599	53702556	0.96	In this study	SRR10306136	No	Yes	No	Yes	Yes
J28	Huamian4	Gossypium hirsutum	Gh.improved	GhImpCHN	Henan, CHN	50959357	6.64687	48827351	0.9582	In this study	SRR10306135	No	Yes	No	Yes	Yes
J29	Zhongmiansuo2	Gossypium hirsutum	Gh.improved	GhImpCHN	Henan, CHN	52219589	6.81125	50307337	0.9661	In this study	SRR10306134	No	Yes	No	Yes	Yes
J30	Lingbaomian	Gossypium hirsutum	Gh.improved	GhImpCHN	Xinjiang, CHN	55150815	7.19358	53047853	0.9621	In this study	SRR10306133	No	Yes	No	Yes	Yes
J31	Guangling3	Gossypium hirsutum	Gh.improved	GhImpCHN	Henan, CHN	106686325	13.9156	102841268	0.964	In this study	SRR10306132	No	Yes	Yes	Yes	Yes
J32	Xiang16	Gossypium hirsutum	Gh.improved	GhImpCHN	Hubei, CHN	53539665	6.98343	51596961	0.9669	In this study	SRR10306131	No	Yes	No	Yes	Yes
J33	MoyuM20	Gossypium hirsutum	Gh.improved	GhImpCHN	Xinjiang, CHN	100271908	13.0789	97532819	0.9728	In this study	SRR10306129	No	Yes	Yes	Yes	Yes
J34	HMjwu	Gossypium hirsutum	Gh.improved	GhImpCHN	Hubei, CHN	67372234	8.78768	65222351	0.9692	In this study	SRR10306128	No	Yes	No	Yes	Yes
J35	466	Gossypium hirsutum	Gh.improved	GhImpCHN	Henan, CHN	64688068	8.43757	62357950	0.9643	In this study	SRR10306127	No	Yes	No	Yes	Yes
J36	Dunhuang77-116	Gossypium hirsutum	Gh.improved	GhImpCHN	Xinjiang, CHN	57860049	7.54696	56425895	0.9752	In this study	SRR10306126	No	Yes	No	Yes	Yes
J39	38-34	Gossypium hirsutum	Gh.improved	GhImpCHN	Xinjiang, CHN	53391808	6.96415	52036298	0.9748	In this study	SRR10306124	No	Yes	No	Yes	Yes
J40	39-24	Gossypium hirsutum	Gh.improved	GhImpCHN	Xinjiang, CHN	58023110	7.56823	55351204	0.9575	In this study	SRR10306123	No	Yes	No	Yes	No
J42	1526	Gossypium hirsutum	Gh.improved	GhImpCHN	Henan, CHN	67628107	8.82106	64379045	0.9522	In this study	SRR10306122	No	Yes	No	Yes	Yes
J43	Qianmian465	Gossypium hirsutum	Gh.improved	GhImpCHN	Guizhou, CHN	62128939	8.10377	60156876	0.9685	In this study	SRR10306121	No	Yes	No	Yes	Yes
J44	Lu584	Gossypium hirsutum	Gh.improved	GhImpCHN	Shangdong, CHN	52452297	6.8416	49343593	0.9454	In this study	SRR10306120	No	Yes	No	Yes	Yes
J45	Chuan98	Gossypium hirsutum	Gh.improved	GhImpCHN	Sichuan, CHN	60960723	7.9514	58329299	0.9611	In this study	SRR10306118	No	Yes	No	Yes	Yes
J46	Duanguozhi8-9	Gossypium hirsutum	Gh.improved	GhImpCHN	Jiangsu, CHN	61234619	7.98712	59496581	0.9719	In this study	SRR10306117	No	Yes	No	Yes	Yes
J47	Shen373	Gossypium hirsutum	Gh.improved	GhImpCHN	Yunnan, CHN	65256359	8.5117	62743534	0.9618	In this study	SRR10306116	No	Yes	No	Yes	Yes
J48	Chuanmian109	Gossypium hirsutum	Gh.improved	GhImpCHN	Sichuan, CHN	56398853	7.35637	53608582	0.9508	In this study	SRR10306115	No	Yes	No	Yes	Yes
J49	Nantong87-1220	Gossypium hirsutum	Gh.improved	GhImpCHN	Jiangsu, CHN	56883626	7.4196	53122610	0.9383	In this study	SRR10306114	No	Yes	No	Yes	Yes
J50	Liao5632-642	Gossypium hirsutum	Gh.improved	GhImpCHN	Liaoning, CHN	59235702	7.7264	56719000	0.962	In this study	SRR10306113	No	Yes	No	Yes	Yes
J51	Jin3209	Gossypium hirsutum	Gh.improved	GhImpCHN	Liaoning, CHN	53802978	7.01778	52543334	0.9768	In this study	SRR10306112	No	Yes	No	Yes	Yes
J52	Liao901-902	Gossypium hirsutum	Gh.improved	GhImpCHN	Liaoning, CHN	52706302	6.87474	50135569	0.9512	In this study	SRR10306111	No	Yes	No	Yes	Yes
J53	SGK321	Gossypium hirsutum	Gh.improved	GhImpCHN	Hebei, CHN	67315441	8.78027	65189448	0.9687	In this study	SRR10306110	No	Yes	No	Yes	Yes
J54	Chuanmian45	Gossypium hirsutum	Gh.improved	GhImpCHN	Sichuan, CHN	51906319	6.77039	50082140	0.9696	In this study	SRR10306109	No	Yes	No	Yes	No
J55	Hongyejijiaomian	Gossypium hirsutum	Gh.improved	GhImpCHN	Xinjiang, CHN	64351913	8.39373	62522967	0.9718	In this study	SRR10306107	No	Yes	No	Yes	Yes
J56	Startex619	Gossypium hirsutum	Gh.improved	GhImpCHN	Henan, CHN	65717472	8.57184	63602548	0.9681	In this study	SRR10306106	No	Yes	No	Yes	Yes
J57	Momian4	Gossypium hirsutum	Gh.improved	GhImpUSO	USA	52474384	6.84448	50551489	0.9678	In this study	SRR10306105	No	Yes	No	Yes	No
J58	Bulongdimian	Gossypium hirsutum	Gh.improved	GhImpUSO	Africa	56170277	7.32656	53584810	0.9593	In this study	SRR10306104	No	Yes	No	Yes	No
J59	Dunn18	Gossypium hirsutum	Gh.improved	GhImpUSO	USA	51894682	6.76887	49307733	0.9551	In this study	SRR10306103	No	Yes	No	Yes	No
J60	Zhademian	Gossypium hirsutum	Gh.improved	GhImpUSO	Africa	56359011	7.35118	53681526	0.957	In this study	SRR10306102	No	Yes	No	Yes	No
J61	CEAT591	Gossypium hirsutum	Gh.improved	GhImpUSO	USA	52497551	6.84751	50725972	0.9665	In this study	SRR10306101	No	Yes	No	Yes	No
J62	Mei87-22	Gossypium hirsutum	Gh.improved	GhImpUSO	USA	58956410	7.68997	57144770	0.9695	In this study	SRR10306100	No	Yes	No	Yes	No
J63	GP179	Gossypium hirsutum	Gh.improved	GhImpUSO	Unknow	50786138	6.62428	48974775	0.9686	In this study	SRR10306099	No	Yes	No	Yes	No
J64	Pengzeyahuang	Gossypium hirsutum	Gh.improved	GhImpCHN	Henan, CHN	56840465	7.41397	53981919	0.951	In this study	SRR10306098	No	Yes	No	Yes	Yes
J66	Zhongmiansuo 42	Gossypium hirsutum	Gh.improved	GhImpCHN	Henan, CHN	61099123	7.96945	58240252	0.9532	In this study	SRR10306096	No	Yes	No	Yes	Yes
J68	Gailiangkezimian	Gossypium hirsutum	Gh.improved	GhImpCHN	Hubei, CHN	56308951	7.34465	53546909	0.9522	In this study	SRR10306095	No	Yes	No	Yes	No
J70	Huangzoujijiaomian	Gossypium hirsutum	Gh.improved	GhImpCHN	Xinjiang, CHN	62125382	8.10331	59605083	0.9607	In this study	SRR10306094	No	Yes	No	Yes	Yes
J73	12-E-8004	Gossypium hirsutum	Gh.improved	GhImpCHN	Hubei, CHN	64641977	8.43156	62046906	0.9609	In this study	SRR13441880	No	Yes	No	Yes	Yes
J74	Nantongbian3	Gossypium hirsutum	Gh.improved	GhImpCHN	Henan, CHN	64731634	8.44326	62079041	0.9601	In this study	SRR10306093	No	Yes	No	Yes	No
J77	5137duanji	Gossypium hirsutum	Gh.improved	GhImpCHN	Xinjiang, CHN	61169030	7.97857	59163121	0.9683	In this study	SRR10306092	No	Yes	No	Yes	Yes
J78	Zimian11A (ximaozi)	Gossypium hirsutum	Gh.improved	GhImpCHN	Jiangsu, CHN	59389096	7.7464	57388990	0.9675	In this study	SRR10306091	No	Yes	No	Yes	Yes
J80	Chuanjian3	Gossypium hirsutum	Gh.improved	GhImpCHN	Sichuan, CHN	64102745	8.36123	61509798	0.9607	In this study	SRR10306090	No	Yes	No	Yes	Yes
J102	C310	Gossypium hirsutum	Gh.improved	GhImpUSO	USA	119393466	15.5731	115425577	0.9674	In this study	SRR10306089	No	Yes	Yes	Yes	Yes
J103	C201	Gossypium hirsutum	Gh.improved	GhImpUSO	USA	135449865	17.6674	130547872	0.9638	In this study	SRR10306088	No	Yes	Yes	Yes	Yes
J105	Zhong12	Gossypium hirsutum	Gh.improved	GhImpCHN	Henan, CHN	110915790	14.4673	107986914	0.9738	In this study	SRR10306087	No	Yes	Yes	Yes	Yes
J106	Lumian6	Gossypium hirsutum	Gh.improved	GhImpCHN	Shangdong, CHN	123241988	16.075	119736578	0.9716	In this study	SRR10306085	No	Yes	Yes	Yes	Yes
J107	Jimian14	Gossypium hirsutum	Gh.improved	GhImpCHN	Hebei, CHN	95686629	12.4809	92470752	0.9671	In this study	SRR10306084	No	Yes	Yes	Yes	Yes
J108	Simian3	Gossypium hirsutum	Gh.improved	GhImpCHN	Jiangsu, CHN	100506192	13.1095	97346257	0.9687	In this study	SRR10306083	No	Yes	Yes	Yes	Yes
J110	Zhongmiansuo 2	Gossypium hirsutum	Gh.improved	GhImpCHN	Henan, CHN	59324417	7.73797	58119240	0.98	In this study	SRR10306082	No	Yes	No	Yes	No
J111	Zhongmiansuo10	Gossypium hirsutum	Gh.improved	GhImpCHN	Henan, CHN	58662343	7.65161	57403226	0.9799	In this study	SRR10306081	No	Yes	No	Yes	Yes
84021	84021	Gossypium hirsutum	Gh.improved	GhImpCHN	China	61985480	8.08506	60790138	0.9807	In this study	SRR10306070	No	Yes	No	Yes	Yes
H05	H05	Gossypium hirsutum	Gh.improved	GhImpCHN	China	51143409	6.67088	49709938	0.972	In this study	SRR10306069	No	Yes	No	Yes	Yes
H7124	H7124	Gossypium barbadense	Gb.improved	GbImpII	Xinjiang, CHN	60146343	7.84518	57768430	0.9605	In this study	SRR10306080	No	Yes	No	Yes	No
X1	Xuzhou1	Gossypium barbadense	Gb.improved	GbImpII	Jiangsu, CHN	52498750	6.84766	50305596	0.9594	In this study	SRR10306079	No	Yes	No	No	No
X14-2	Xuzhou14	Gossypium barbadense	Gb.improved	GbImpII	Jiangsu, CHN	60794882	7.92977	58389911	0.9616	In this study	SRR10306078	No	Yes	No	No	No
X15	Xuzhou15	Gossypium barbadense	Gb.improved	GbImpII	Jiangsu, CHN	56203731	7.33092	53685864	0.9565	In this study	SRR10306077	No	Yes	No	No	No
X21	Xuzhou21	Gossypium barbadense	Gb.improved	GbImpII	Jiangsu, CHN	77508161	10.1098	74152682	0.9567	In this study	SRR10306076	No	Yes	No	No	No
X28-1	Xuzhou28	Gossypium barbadense	Gb.improved	GbImpII	Jiangsu, CHN	69460307	9.06004	66482043	0.9583	In this study	SRR10306075	No	Yes	No	No	No
X47	Xuzhou47	Gossypium barbadense	Gb.improved	GbImpII	Jiangsu, CHN	78307043	10.214	75048765	0.9597	In this study	SRR10306074	No	Yes	No	No	No
Y003-1	YZ1	Gossypium hirsutum	Gh.improved	GhImpCHN	Henan, CHN	90031494	11.7432	87948656	0.977	In this study	SRR10306073	No	Yes	Yes	Yes	No
ZY1	Emian 24	Gossypium hirsutum	Gh.improved	GhImpCHN	Hubei, CHN	55492300	7.2	54604273	0.984	Ref1	SRR4003068	Yes	Yes	No	No	No
ZY2	Yumian 1	Gossypium hirsutum	Gh.improved	GhImpCHN	Sichuan, CHN	63760220	8.3	62797424	0.9849	Ref1	SRR4003074	Yes	Yes	No	Yes	Yes
ZY3	Xiangmian 13	Gossypium hirsutum	Gh.improved	GhImpCHN	Hunan, CHN	55033788	7.2	53346784	0.9694	Ref1	SRR4003080	Yes	Yes	No	Yes	Yes
ZY6	Yinshan 4	Gossypium hirsutum	Gh.improved	GhImpCHN	Henan, CHN	63995862	8.3	61354544	0.9588	Ref1	SRR4003086	Yes	Yes	No	Yes	Yes
ZY7	Junmian 1	Gossypium hirsutum	Gh.improved	GhImpCHN	Xinjiang, CHN	55081049	7.2	53213533	0.9662	Ref1	SRR4006674	Yes	Yes	No	Yes	Yes
ZY8	Xinluzao 16	Gossypium hirsutum	Gh.improved	GhImpCHN	Xinjiang, CHN	56993803	7.4	55244278	0.9697	Ref1	SRR4003095	Yes	Yes	No	Yes	Yes
ZY10	Zhongmiansuo 12	Gossypium hirsutum	Gh.improved	GhImpCHN	Henan, CHN	51775606	6.8	50055106	0.9671	Ref1	SRR3999446	Yes	Yes	No	Yes	No
ZY11	Ejing 1	Gossypium hirsutum	Gh.improved	GhImpCHN	Hubei, CHN	65320523	8.5	62875402	0.9626	Ref1	SRR4003140	Yes	Yes	No	Yes	Yes
ZY13	94052	Gossypium hirsutum	Gh.improved	GhImpCHN	China	54138161	7.1	52680057	0.9731	Ref1	SRR4003147	Yes	Yes	No	Yes	No
ZY14	Chuanmian 30	Gossypium hirsutum	Gh.improved	GhImpCHN	Sichuan, CHN	50379440	6.6	49188377	0.9767	Ref1	SRR4003153	Yes	Yes	No	Yes	Yes
ZY15	Lumian 2	Gossypium hirsutum	Gh.improved	GhImpCHN	Shandong, CHN	54752939	7.1	53162286	0.9713	Ref1	SRR4003159	Yes	Yes	No	Yes	Yes
ZY21	Liaomian 7	Gossypium hirsutum	Gh.improved	GhImpCHN	Liaoning, CHN	67480403	8.8	65182165	0.9659	Ref1	SRR4003165	Yes	Yes	No	Yes	Yes
ZY24	Liaomian 11	Gossypium hirsutum	Gh.improved	GhImpCHN	Liaoning, CHN	53135266	6.9	50927804	0.9586	Ref1	SRR4003171	Yes	Yes	No	Yes	Yes
ZY25	Liaomian 14	Gossypium hirsutum	Gh.improved	GhImpCHN	Liaoning, CHN	53629266	7	51295674	0.9565	Ref1	SRR4003178	Yes	Yes	No	Yes	Yes
ZY26	Liaomian 15	Gossypium hirsutum	Gh.improved	GhImpCHN	Liaoning, CHN	56002586	7.3	54029864	0.9648	Ref1	SRR4003183	Yes	Yes	No	Yes	Yes
ZY30	Jinmian 12	Gossypium hirsutum	Gh.improved	GhImpCHN	Shanxi, CHN	54785740	7.1	52925982	0.9661	Ref1	SRR4003189	Yes	Yes	No	Yes	Yes
ZY31	Jinmian 13	Gossypium hirsutum	Gh.improved	GhImpCHN	Shanxi, CHN	51998506	6.8	50299645	0.9674	Ref1	SRR4006034	Yes	Yes	No	Yes	No
ZY32	Jinmian 18	Gossypium hirsutum	Gh.improved	GhImpCHN	Shanxi, CHN	49718964	6.5	47637310	0.962	Ref1	SRR4006035	Yes	Yes	No	Yes	Yes
ZY34	Stoneville 4B	Gossypium hirsutum	Gh.improved	GhImpUSO	USA	54207427	7.1	52584579	0.9703	Ref1	SRR4006036	Yes	Yes	No	Yes	No
ZY35	Jinmian 28	Gossypium hirsutum	Gh.improved	GhImpCHN	Shanxi, CHN	49231480	6.4	47908224	0.9757	Ref1	SRR4006037	Yes	Yes	No	Yes	Yes
ZY36	Jinmian 36	Gossypium hirsutum	Gh.improved	GhImpCHN	Shanxi, CHN	52333968	6.8	50679103	0.9686	Ref1	SRR4006038	Yes	Yes	No	Yes	Yes
ZY37	Jimian 3	Gossypium hirsutum	Gh.improved	GhImpCHN	Hebei, CHN	49330018	6.4	47902682	0.9734	Ref1	SRR4006039	Yes	Yes	No	Yes	Yes
ZY38	Jimian 8	Gossypium hirsutum	Gh.improved	GhImpCHN	Hebei, CHN	58175669	7.6	56912563	0.9813	Ref1	SRR4006040	Yes	Yes	No	Yes	Yes
ZY40	Jimian 11	Gossypium hirsutum	Gh.improved	GhImpCHN	Hebei, CHN	60467957	7.9	59137730	0.9808	Ref1	SRR4006041	Yes	Yes	No	Yes	Yes
ZY41	Jimian 12	Gossypium hirsutum	Gh.improved	GhImpCHN	Hebei, CHN	53573975	7	52530981	0.9867	Ref1	SRR4006042	Yes	Yes	No	Yes	Yes
ZY42	Jimian 91-19	Gossypium hirsutum	Gh.improved	GhImpCHN	Hebei, CHN	54523281	7.1	52979717	0.9815	Ref1	SRR4006157	Yes	Yes	No	Yes	Yes
ZY43	Jimian 228	Gossypium hirsutum	Gh.improved	GhImpCHN	Hebei, CHN	50565356	6.6	48878844	0.9762	Ref1	SRR4006659	Yes	Yes	No	Yes	Yes
ZY45	Jihe 321	Gossypium hirsutum	Gh.improved	GhImpCHN	Hebei, CHN	50900317	6.6	49164832	0.9659	Ref1	SRR4006660	Yes	Yes	No	Yes	Yes
ZY47	Han 4849	Gossypium hirsutum	Gh.improved	GhImpCHN	Hebei, CHN	64524221	8.4	63220280	0.9839	Ref1	SRR4006661	Yes	Yes	No	Yes	Yes
ZY48	Yumian 3	Gossypium hirsutum	Gh.improved	GhImpCHN	Henan, CHN	62885598	8.2	61072761	0.9782	Ref1	SRR4006662	Yes	Yes	No	Yes	Yes
ZY50	Yumian 11	Gossypium hirsutum	Gh.improved	GhImpCHN	Henan, CHN	55053151	7.2	53553364	0.973	Ref1	SRR4006663	Yes	Yes	No	Yes	Yes
ZY52	Yumian 19	Gossypium hirsutum	Gh.improved	GhImpCHN	Henan, CHN	68633131	9	67302821	0.9827	Ref1	SRR4006664	Yes	Yes	No	Yes	No
ZY54	Xinluzao 1	Gossypium hirsutum	Gh.improved	GhImpCHN	Xinjiang, CHN	64287416	8.4	63030207	0.9833	Ref1	SRR4006665	Yes	Yes	No	Yes	Yes
ZY57	Xinluzao 8	Gossypium hirsutum	Gh.improved	GhImpCHN	Xinjiang, CHN	48134044	6.3	46861644	0.9762	Ref1	SRR4006667	Yes	Yes	No	Yes	Yes
ZY58	Xinluzao 9	Gossypium hirsutum	Gh.improved	GhImpCHN	Xinjiang, CHN	51405628	6.7	50193773	0.9787	Ref1	SRR4006668	Yes	Yes	No	Yes	Yes
ZY61	Hanmian 802	Gossypium hirsutum	Gh.improved	GhImpCHN	Hebei, CHN	68403640	8.9	66783216	0.9782	Ref1	SRR4006669	Yes	Yes	No	Yes	Yes
ZY63	Xinluzao 22	Gossypium hirsutum	Gh.improved	GhImpCHN	Xinjiang, CHN	65376041	8.5	64205987	0.9823	Ref1	SRR4006670	Yes	Yes	No	Yes	Yes
ZY65	Xinluzao 32	Gossypium hirsutum	Gh.improved	GhImpCHN	Xinjiang, CHN	56468472	7.4	55243794	0.9786	Ref1	SRR4006671	Yes	Yes	No	Yes	Yes
ZY66	Xinluzhong 3	Gossypium hirsutum	Gh.improved	GhImpCHN	Xinjiang, CHN	56627340	7.4	55725787	0.9853	Ref1	SRR4006672	Yes	Yes	No	No	No
ZY67	Xinluzhong 4	Gossypium hirsutum	Gh.improved	GhImpCHN	Xinjiang, CHN	63184623	8.2	61689711	0.978	Ref1	SRR4006673	Yes	Yes	No	Yes	Yes
ZY70	Emian 3	Gossypium hirsutum	Gh.improved	GhImpCHN	Hubei, CHN	55666350	7.3	54337825	0.9779	Ref1	SRR4006675	Yes	Yes	No	Yes	Yes
ZY73	Emian 6	Gossypium hirsutum	Gh.improved	GhImpCHN	Hubei, CHN	57768718	7.5	55897669	0.979	Ref1	SRR4006676	Yes	Yes	No	Yes	Yes
ZY74	Emian 9	Gossypium hirsutum	Gh.improved	GhImpCHN	Hubei, CHN	51138494	6.7	49279824	0.9676	Ref1	SRR4006677	Yes	Yes	No	Yes	Yes
ZY76	Emian 11	Gossypium hirsutum	Gh.improved	GhImpCHN	Hubei, CHN	57909857	7.6	55546084	0.9718	Ref1	SRR4006678	Yes	Yes	No	Yes	Yes
ZY80	Emian 15	Gossypium hirsutum	Gh.improved	GhImpCHN	Hubei, CHN	58742899	7.7	56931779	0.9733	Ref1	SRR4006679	Yes	Yes	No	Yes	Yes
ZY81	Emian 16	Gossypium hirsutum	Gh.improved	GhImpCHN	Hubei, CHN	54533886	7.1	53015691	0.9748	Ref1	SRR4006680	Yes	Yes	No	Yes	Yes
ZY83	Jinmian 11	Gossypium hirsutum	Gh.improved	GhImpCHN	Shanxi, CHN	59321008	7.7	57546906	0.9734	Ref1	SRR4008910	Yes	Yes	No	Yes	Yes
ZY84	Emian 19	Gossypium hirsutum	Gh.improved	GhImpCHN	Hubei, CHN	60819933	7.9	59031255	0.9707	Ref1	SRR4006681	Yes	Yes	No	Yes	Yes
ZY85	Emian 20	Gossypium hirsutum	Gh.improved	GhImpCHN	Hubei, CHN	57677815	7.5	56003911	0.9743	Ref1	SRR4006682	Yes	Yes	No	Yes	Yes
ZY88	Sumian 4	Gossypium hirsutum	Gh.improved	GhImpCHN	Jiangsu, CHN	54289427	7.1	52754653	0.9749	Ref1	SRR4006683	Yes	Yes	No	Yes	Yes
ZY90	Ekangmian 2	Gossypium hirsutum	Gh.improved	GhImpCHN	Hubei, CHN	54709204	7.1	53362619	0.9777	Ref1	SRR4006684	Yes	Yes	No	Yes	Yes
ZY94	Ekangmian 6	Gossypium hirsutum	Gh.improved	GhImpCHN	Hubei, CHN	68334169	8.9	66496575	0.9756	Ref1	SRR4006685	Yes	Yes	No	Yes	Yes
ZY95	Ekangmian 7	Gossypium hirsutum	Gh.improved	GhImpCHN	Hubei, CHN	56917024	7.4	55523732	0.9782	Ref1	SRR4006686	Yes	Yes	No	Yes	Yes
ZY97	Ekangmian 9	Gossypium hirsutum	Gh.improved	GhImpCHN	Hubei, CHN	62844139	8.2	61673406	0.9825	Ref1	SRR4006687	Yes	Yes	No	Yes	Yes
ZY98	Ekangmian 10	Gossypium hirsutum	Gh.improved	GhImpCHN	Hubei, CHN	50335593	6.6	48545403	0.9645	Ref1	SRR4006688	Yes	Yes	No	Yes	Yes
ZY101	Eguangmian	Gossypium hirsutum	Gh.improved	GhImpCHN	Hubei, CHN	56304565	7.3	55069452	0.9811	Ref1	SRR3999444	Yes	Yes	No	Yes	Yes
ZY102	Esha 28	Gossypium hirsutum	Gh.improved	GhImpCHN	Hubei, CHN	53169491	6.9	51070979	0.9623	Ref1	SRR4006689	Yes	Yes	No	Yes	Yes
ZY103	Ejing 92	Gossypium hirsutum	Gh.improved	GhImpCHN	Hubei, CHN	56915394	7.4	55741411	0.9794	Ref1	SRR4006690	Yes	Yes	No	Yes	Yes
ZY105	Xuzhou 142	Gossypium hirsutum	Gh.improved	GhImpCHN	Jiangsu, CHN	63820006	8.3	62039859	0.9752	Ref1	SRR4006691	Yes	Yes	No	Yes	No
ZY106	Xuzhou 209	Gossypium hirsutum	Gh.improved	GhImpCHN	Jiangsu, CHN	53196386	6.9	51920663	0.9794	Ref1	SRR4006692	Yes	Yes	No	Yes	Yes
ZY107	Xuzhou 1214	Gossypium hirsutum	Gh.improved	GhImpCHN	Jiangsu, CHN	55420459	7.2	53592146	0.9713	Ref1	SRR4006693	Yes	Yes	No	Yes	Yes
ZY108	Xuzhou 1514	Gossypium hirsutum	Gh.improved	GhImpCHN	Jiangsu, CHN	57812867	7.5	55952034	0.9709	Ref1	SRR4006694	Yes	Yes	No	Yes	Yes
ZY110	Sumian 2	Gossypium hirsutum	Gh.improved	GhImpCHN	Jiangsu, CHN	51313071	6.7	49587325	0.9664	Ref1	SRR4006695	Yes	Yes	No	Yes	Yes
ZY111	Sumian 3	Gossypium hirsutum	Gh.improved	GhImpCHN	Jiangsu, CHN	50722360	6.6	48612151	0.9584	Ref1	SRR4006696	Yes	Yes	No	Yes	Yes
ZY112	Sumian 5	Gossypium hirsutum	Gh.improved	GhImpCHN	Jiangsu, CHN	60454298	7.9	58999018	0.9798	Ref1	SRR4006697	Yes	Yes	No	Yes	Yes
ZY113	Sumian 8	Gossypium hirsutum	Gh.improved	GhImpCHN	Jiangsu, CHN	54617518	7.1	52524803	0.9662	Ref1	SRR4006698	Yes	Yes	No	Yes	Yes
ZY116	Sukang 191	Gossypium hirsutum	Gh.improved	GhImpCHN	Jiangsu, CHN	57562905	7.5	55656909	0.9722	Ref1	SRR4006699	Yes	Yes	No	Yes	Yes
ZY118	Gangmian 2	Gossypium hirsutum	Gh.improved	GhImpCHN	Hubei, CHN	58402058	7.6	56876871	0.9781	Ref1	SRR4006701	Yes	Yes	No	Yes	Yes
ZY121	Simian 2	Gossypium hirsutum	Gh.improved	GhImpCHN	Jiangsu, CHN	72297715	9.4	70614978	0.9802	Ref1	SRR4006702	Yes	Yes	No	Yes	Yes
ZY122	Jinmian 1	Gossypium hirsutum	Gh.improved	GhImpCHN	Shanxi, CHN	55191377	7.2	53616994	0.9774	Ref1	SRR4006703	Yes	Yes	No	Yes	No
ZY123	Shanmian 9	Gossypium hirsutum	Gh.improved	GhImpCHN	Shanxi, CHN	56708436	7.4	55024373	0.9703	Ref1	SRR4006704	Yes	Yes	No	Yes	Yes
ZY126	Daihongdai	Gossypium hirsutum	Gh.improved	GhImpCHN	Hubei, CHN	60912707	7.9	56354132	0.9333	Ref1	SRR4006705	Yes	Yes	No	Yes	Yes
ZY127	Jing1246	Gossypium hirsutum	Gh.improved	GhImpCHN	Hubei, CHN	60423370	7.9	58819703	0.9735	Ref1	SRR4006706	Yes	Yes	No	Yes	No
ZY134	Heishanmian 1	Gossypium hirsutum	Gh.improved	GhImpCHN	Liaoning, CHN	52587859	6.9	51233072	0.9791	Ref1	SRR4006707	Yes	Yes	No	Yes	Yes
ZY136	Tianmian 1	Gossypium hirsutum	Gh.improved	GhImpCHN	Hubei, CHN	53633412	7	51757043	0.965	Ref1	SRR4006709	Yes	Yes	No	Yes	Yes
ZY138	Huakangmian 1	Gossypium hirsutum	Gh.improved	GhImpCHN	Hubei, CHN	51092245	6.7	49434229	0.9717	Ref1	SRR4006710	Yes	Yes	No	Yes	Yes
ZY139	Keyi 2	Gossypium hirsutum	Gh.improved	GhImpCHN	Hebei, CHN	53697236	7	51884136	0.9665	Ref1	SRR4006711	Yes	Yes	No	Yes	Yes
ZY142	Nantong 5	Gossypium hirsutum	Gh.improved	GhImpCHN	Jiangsu, CHN	55825073	7.3	53424962	0.9594	Ref1	SRR4006712	Yes	Yes	No	Yes	Yes
ZY143	Shiduan 5	Gossypium hirsutum	Gh.improved	GhImpCHN	Hebei, CHN	57919614	7.6	56217490	0.9748	Ref1	SRR4006715	Yes	Yes	No	Yes	Yes
ZY144	Shannongfeng 6	Gossypium hirsutum	Gh.improved	GhImpCHN	Shandong, CHN	54844372	7.2	52545825	0.9581	Ref1	SRR4006716	Yes	Yes	No	Yes	Yes
ZY145	Shanong 6	Gossypium hirsutum	Gh.improved	GhImpCHN	Hubei, CHN	51711315	6.7	50448778	0.9785	Ref1	SRR4006718	Yes	Yes	No	Yes	Yes
ZY147	Ganmian 12	Gossypium hirsutum	Gh.improved	GhImpCHN	Jingxi, CHN	63665192	8.3	62229513	0.9775	Ref1	SRR4006719	Yes	Yes	No	Yes	Yes
ZY148	Xiangmian 13	Gossypium hirsutum	Gh.improved	GhImpCHN	Hunan, CHN	70514227	9.2	68342583	0.972	Ref1	SRR4006720	Yes	Yes	No	Yes	Yes
ZY152	Wanmian 73-10	Gossypium hirsutum	Gh.improved	GhImpCHN	Anhui, CHN	65960518	8.6	63576201	0.967	Ref1	SRR4006721	Yes	Yes	No	Yes	Yes
ZY153	86_1	Gossypium hirsutum	Gh.improved	GhImpCHN	Beijing, CHN	62791434	8.2	61257165	0.9778	Ref1	SRR4006722	Yes	Yes	No	Yes	Yes
ZY154	99B	Gossypium hirsutum	Gh.improved	GhImpCHN	Hebei, CHN	75290592	9.8	73028747	0.9701	Ref1	SRR4006723	Yes	Yes	No	Yes	Yes
ZY156	SGK321	Gossypium hirsutum	Gh.improved	GhImpCHN	Hebei, CHN	54091281	7.1	52555912	0.9716	Ref1	SRR4006724	Yes	Yes	No	Yes	Yes
ZY157	Lumian 26	Gossypium hirsutum	Gh.improved	GhImpCHN	Shandong, CHN	54587524	7.1	52674761	0.965	Ref1	SRR4006725	Yes	Yes	No	Yes	Yes
ZY158	Stoneville 4	Gossypium hirsutum	Gh.improved	GhImpUSO	USA	54607015	7.1	53136754	0.9731	Ref1	SRR4006726	Yes	Yes	No	Yes	No
ZY160	Jingsimian	Gossypium hirsutum	Gh.improved	GhImpCHN	Shanxi, CHN	53730859	7	52504510	0.9778	Ref1	SRR4006727	Yes	Yes	No	Yes	Yes
ZY161	Yapengmian	Gossypium hirsutum	Gh.improved	GhImpCHN	Hubei, CHN	53436549	7	51848179	0.9703	Ref1	SRR4006728	Yes	Yes	No	Yes	Yes
ZY162	Jijiaodezimian	Gossypium hirsutum	Gh.improved	GhImpCHN	China	61898324	8.1	60299051	0.9762	Ref1	SRR4006730	Yes	Yes	No	Yes	No
ZY163	Zhongmiansuo 36	Gossypium hirsutum	Gh.improved	GhImpCHN	Henan, CHN	64060768	8.4	62007733	0.9683	Ref1	SRR4006731	Yes	Yes	No	Yes	Yes
ZY164	Zhongmiansuo 40	Gossypium hirsutum	Gh.improved	GhImpCHN	Henan, CHN	66973356	8.7	65406242	0.9785	Ref1	SRR4006732	Yes	Yes	No	Yes	Yes
ZY165	Zhongmiansuo 2	Gossypium hirsutum	Gh.improved	GhImpCHN	Henan, CHN	50021989	6.5	48999530	0.981	Ref1	SRR4006733	Yes	Yes	No	Yes	Yes
ZY168	Wankangmian 9	Gossypium hirsutum	Gh.improved	GhImpCHN	Henan, CHN	53798697	7	52395328	0.9739	Ref1	SRR4006734	Yes	Yes	No	Yes	Yes
ZY171	Zhongmiansuo 10	Gossypium hirsutum	Gh.improved	GhImpCHN	Henan, CHN	58664806	7.7	57372546	0.9799	Ref1	SRR4006735	Yes	Yes	No	Yes	Yes
ZY173	Zhongmiansuo 13	Gossypium hirsutum	Gh.improved	GhImpCHN	Henan, CHN	52410531	6.8	50927360	0.974	Ref1	SRR4006737	Yes	Yes	No	Yes	Yes
ZY178	Zhongmiansuo 19	Gossypium hirsutum	Gh.improved	GhImpCHN	Henan, CHN	60391057	7.9	58923307	0.9781	Ref1	SRR4006738	Yes	Yes	No	Yes	Yes
ZY179	Zhongmiansuo 20	Gossypium hirsutum	Gh.improved	GhImpCHN	Henan, CHN	57032553	7.4	55298328	0.9696	Ref1	SRR4006740	Yes	Yes	No	Yes	Yes
ZY184	Ganmian 10	Gossypium hirsutum	Gh.improved	GhImpCHN	Jingxi, CHN	50636019	6.6	48968262	0.9671	Ref1	SRR4013321	Yes	Yes	No	Yes	Yes
ZY187	Zhongmiansuo 27	Gossypium hirsutum	Gh.improved	GhImpCHN	Henan, CHN	61753909	8.1	59896891	0.9702	Ref1	SRR4013322	Yes	Yes	No	Yes	Yes
ZY188	Zhongmiansuo 30	Gossypium hirsutum	Gh.improved	GhImpCHN	Henan, CHN	59277096	7.7	58001102	0.9785	Ref1	SRR4013323	No	Yes	No	Yes	Yes
ZY189	Zhongmiansuo 31	Gossypium hirsutum	Gh.improved	GhImpCHN	Henan, CHN	55081724	7.2	53556535	0.9723	Ref1	SRR4013324	Yes	Yes	No	Yes	Yes
ZY190	Zhongmiansuo 32	Gossypium hirsutum	Gh.improved	GhImpCHN	Henan, CHN	54247941	7.1	54948534	0.9728	Ref1	SRR4013325	Yes	Yes	No	Yes	Yes
ZY192	Zhongmiansuo 34	Gossypium hirsutum	Gh.improved	GhImpCHN	Henan, CHN	58172207	7.6	56556287	0.9722	Ref1	SRR4013326	Yes	Yes	No	Yes	Yes
ZY193	Zhongmiansuo 35	Gossypium hirsutum	Gh.improved	GhImpCHN	Henan, CHN	52459667	6.8	51473432	0.9813	Ref1	SRR4013327	No	Yes	No	Yes	Yes
ZY196	Zhongmiansuo 43	Gossypium hirsutum	Gh.improved	GhImpCHN	Henan, CHN	52344717	6.8	51378794	0.9817	Ref1	SRR4013328	Yes	Yes	No	Yes	Yes
ZY198	Zhongmiansuo 45	Gossypium hirsutum	Gh.improved	GhImpCHN	Henan, CHN	67990560	8.9	65354006	0.9612	Ref1	SRR4013329	Yes	Yes	No	Yes	Yes
ZY199	Zhongmiansuo 49	Gossypium hirsutum	Gh.improved	GhImpCHN	Henan, CHN	54309215	7.1	52955504	0.9751	Ref1	SRR4013330	Yes	Yes	No	Yes	Yes
ZY202	Zhongmiansuo 69	Gossypium hirsutum	Gh.improved	GhImpCHN	Henan, CHN	61967479	8.1	60936805	0.9851	Ref1	SRR4013614	Yes	Yes	No	Yes	Yes
ZY207	86_4	Gossypium hirsutum	Gh.improved	GhImpCHN	Beijing, CHN	51443904	6.7	49656698	0.9653	Ref1	SRR4013615	Yes	Yes	No	Yes	Yes
ZY208	108Ф	Gossypium hirsutum	Gh.improved	GhImpCHN	China	54888918	7.2	54078933	0.9869	Ref1	SRR4013616	Yes	Yes	No	Yes	No
ZY209	52-128	Gossypium hirsutum	Gh.improved	GhImpCHN	Sichuan, CHN	55618844	7.3	54274792	0.9789	Ref1	SRR4013617	Yes	Yes	No	Yes	Yes
ZY210	57-681	Gossypium hirsutum	Gh.improved	GhImpCHN	Sichuan, CHN	73669135	9.6	72432213	0.9848	Ref1	SRR4013618	Yes	Yes	No	Yes	No
ZY211	611Bo	Gossypium hirsutum	Gh.improved	GhImpCHN	China	58642468	7.6	57558554	0.9832	Ref1	SRR4013619	Yes	Yes	No	Yes	No
ZY213	NC20B	Gossypium hirsutum	Gh.improved	GhImpUSO	USA	54753947	7.1	53959811	0.9858	Ref1	SRR4013620	Yes	Yes	No	Yes	No
ZY214	sGKmianxiang69	Gossypium hirsutum	Gh.improved	GhImpCHN	Henan, CHN	55001958	7.2	54246025	0.9866	Ref1	SRR4013621	Yes	Yes	No	Yes	No
ZY218	Bawangbian	Gossypium hirsutum	Gh.improved	GhImpCHN	Shanxi, CHN	56308246	7.3	54998768	0.9799	Ref1	SRR4013622	Yes	Yes	No	Yes	Yes
ZY219	Beinong 1	Gossypium hirsutum	Gh.improved	GhImpCHN	Hebei, CHN	63357563	8.3	61660858	0.9732	Ref1	SRR4013623	Yes	Yes	No	Yes	Yes
ZY220	Binchuan 373	Gossypium hirsutum	Gh.improved	GhImpCHN	Yunnan, CHN	64216427	8.4	62262078	0.9747	Ref1	SRR4013624	Yes	Yes	No	Yes	Yes
ZY221	Binmian 1	Gossypium hirsutum	Gh.improved	GhImpCHN	Shandong, CHN	70267912	9.2	68396787	0.9777	Ref1	SRR4013625	Yes	Yes	No	Yes	Yes
ZY222	Bomian 2	Gossypium hirsutum	Gh.improved	GhImpCHN	Shandong, CHN	70327658	9.2	68323271	0.9715	Ref1	SRR4013626	Yes	Yes	No	Yes	Yes
ZY223	Changrong 1	Gossypium hirsutum	Gh.improved	GhImpCHN	Jiangsu, CHN	55190320	7.2	53120166	0.9625	Ref1	SRR4013627	Yes	Yes	No	Yes	Yes
ZY224	Changkangmian	Gossypium hirsutum	Gh.improved	GhImpCHN	Jiangsu, CHN	70677042	9.2	69080908	0.9775	Ref1	SRR4013628	Yes	Yes	No	Yes	Yes
ZY225	Zhaoyang 1	Gossypium hirsutum	Gh.improved	GhImpCHN	Liaoning, CHN	61486502	8	60133840	0.9809	Ref1	SRR4013629	Yes	Yes	No	Yes	Yes
ZY229	Chuanmian 56	Gossypium hirsutum	Gh.improved	GhImpCHN	Sichuan, CHN	51248123	6.7	50062151	0.9772	Ref1	SRR4013630	Yes	Yes	No	Yes	Yes
ZY230	Chuanmian 239	Gossypium hirsutum	Gh.improved	GhImpCHN	Sichuan, CHN	54379753	7.1	53109760	0.9809	Ref1	SRR4013631	Yes	Yes	No	Yes	Yes
ZY233	Dafeng 30	Gossypium hirsutum	Gh.improved	GhImpCHN	Jiangsu, CHN	57366278	7.5	55891796	0.9746	Ref1	SRR4013632	Yes	Yes	No	Yes	Yes
ZY235	Deltapine cotton 14	Gossypium hirsutum	Gh.improved	GhImpUSO	USA	63865238	8.3	62208518	0.9741	Ref1	SRR4013633	Yes	Yes	No	Yes	No
ZY236	Deltapine cotton 16	Gossypium hirsutum	Gh.improved	GhImpUSO	USA	49232451	6.4	47954389	0.9743	Ref1	SRR4013850	Yes	Yes	No	Yes	No
ZY237	Dexiamian 1	Gossypium hirsutum	Gh.improved	GhImpCHN	Shandong, CHN	57229459	7.5	55634007	0.9721	Ref1	SRR4013875	Yes	Yes	No	Yes	Yes
ZY238	Dezimian 531	Gossypium hirsutum	Gh.improved	GhImpUSO	USA	57254937	7.5	55610857	0.9716	Ref1	SRR4013876	Yes	Yes	No	Yes	No
ZY239	Dunmian 1	Gossypium hirsutum	Gh.improved	GhImpCHN	Gansu, CHN	52468101	6.8	51250961	0.9771	Ref1	SRR4013885	Yes	Yes	No	Yes	Yes
ZY240	Dunmian 2	Gossypium hirsutum	Gh.improved	GhImpCHN	Gansu, CHN	74276198	9.7	72084988	0.9709	Ref1	SRR4013886	Yes	Yes	No	Yes	Yes
ZY243	Fumian 289	Gossypium hirsutum	Gh.improved	GhImpCHN	Henan, CHN	58181575	7.6	56903590	0.9782	Ref1	SRR4013887	Yes	Yes	No	Yes	Yes
ZY244	Ganmian 1	Gossypium hirsutum	Gh.improved	GhImpCHN	Jingxi, CHN	64359964	8.4	62935400	0.9782	Ref1	SRR4013888	Yes	Yes	No	Yes	Yes
ZY245	Ganmian 2	Gossypium hirsutum	Gh.improved	GhImpCHN	Jingxi, CHN	52466962	6.8	51363641	0.9791	Ref1	SRR4013889	Yes	Yes	No	Yes	Yes
ZY250	Ganmian 13	Gossypium hirsutum	Gh.improved	GhImpCHN	Jingxi, CHN	52763332	6.9	51015747	0.9669	Ref1	SRR4013890	Yes	Yes	No	Yes	Yes
ZY252	Guannong 1	Gossypium hirsutum	Gh.improved	GhImpCHN	Liaoning, CHN	66531563	8.7	64606592	0.9737	Ref1	SRR4013891	Yes	Yes	No	Yes	Yes
ZY253	Guangyedaizimian	Gossypium hirsutum	Gh.improved	GhImpUSO	USA	62466191	8.1	61131674	0.9817	Ref1	SRR4013892	Yes	Yes	No	Yes	No
ZY254	Guoxinmian 3	Gossypium hirsutum	Gh.improved	GhImpCHN	Hebei, CHN	61717858	8.1	59926754	0.9743	Ref1	SRR4013893	Yes	Yes	No	Yes	Yes
ZY256	Han 7860	Gossypium hirsutum	Gh.improved	GhImpCHN	Hebei, CHN	66925879	8.7	65276665	0.9777	Ref1	SRR4013894	Yes	Yes	No	Yes	Yes
ZY259	Handan 885	Gossypium hirsutum	Gh.improved	GhImpCHN	Hebei, CHN	59220109	7.7	57674547	0.9764	Ref1	SRR4013895	Yes	Yes	No	Yes	Yes
ZY260	Henan 79	Gossypium hirsutum	Gh.improved	GhImpCHN	Henan, CHN	63809486	8.3	62174999	0.9771	Ref1	SRR4013896	Yes	Yes	No	Yes	Yes
ZY261	Huadong 6	Gossypium hirsutum	Gh.improved	GhImpCHN	Jiangsu, CHN	54342986	7.1	53203699	0.9806	Ref1	SRR4013897	Yes	Yes	No	Yes	Yes
ZY263	Ji 688	Gossypium hirsutum	Gh.improved	GhImpCHN	Hebei, CHN	74599519	9.7	72756583	0.9779	Ref1	SRR4013898	Yes	Yes	No	Yes	Yes
ZY264	Jimian 958	Gossypium hirsutum	Gh.improved	GhImpCHN	Hebei, CHN	64485137	8.4	62429753	0.9683	Ref1	SRR4013899	Yes	Yes	No	Yes	Yes
ZY267	Jifeng 554	Gossypium hirsutum	Gh.improved	GhImpCHN	Hebei, CHN	50999559	6.7	49593018	0.9724	Ref1	SRR4013900	Yes	Yes	No	Yes	Yes
ZY268	Jimian 1	Gossypium hirsutum	Gh.improved	GhImpCHN	Hebei, CHN	63048619	8.2	61656412	0.9797	Ref1	SRR4013901	Yes	Yes	No	Yes	No
ZY270	Jimian 6	Gossypium hirsutum	Gh.improved	GhImpCHN	Hebei, CHN	57634996	7.5	56455271	0.9809	Ref1	SRR4014009	Yes	Yes	No	Yes	Yes
ZY271	Jimian 7	Gossypium hirsutum	Gh.improved	GhImpCHN	Hebei, CHN	53733840	7	52573157	0.9797	Ref1	SRR4014010	Yes	Yes	No	Yes	Yes
ZY274	Jimian 15	Gossypium hirsutum	Gh.improved	GhImpCHN	Hebei, CHN	66314323	8.6	65057626	0.9826	Ref1	SRR4014011	Yes	Yes	No	Yes	Yes
ZY275	Jimian 19	Gossypium hirsutum	Gh.improved	GhImpCHN	Hebei, CHN	61728016	8.1	60127689	0.9757	Ref1	SRR4014012	Yes	Yes	No	Yes	Yes
ZY276	Jimian 20	Gossypium hirsutum	Gh.improved	GhImpCHN	Hebei, CHN	64833840	8.5	63544645	0.9803	Ref1	SRR4014013	Yes	Yes	No	Yes	Yes
ZY277	Jimian 21	Gossypium hirsutum	Gh.improved	GhImpCHN	Hebei, CHN	53070306	6.9	51332293	0.9675	Ref1	SRR4014014	Yes	Yes	No	Yes	Yes
ZY281	Jimian 28	Gossypium hirsutum	Gh.improved	GhImpCHN	Hebei, CHN	63472413	8.3	61531582	0.9695	Ref1	SRR4014015	Yes	Yes	No	Yes	Yes
ZY282	Jimian 169	Gossypium hirsutum	Gh.improved	GhImpCHN	Hebei, CHN	50583136	6.6	49345939	0.9756	Ref1	SRR4014016	Yes	Yes	No	Yes	Yes
ZY283	Jinzhong 169	Gossypium hirsutum	Gh.improved	GhImpCHN	Shanxi, CHN	55655832	7.3	53949691	0.9694	Ref1	SRR4014017	Yes	Yes	No	Yes	Yes
ZY285	Jiangsumian 1	Gossypium hirsutum	Gh.improved	GhImpCHN	Jiangsu, CHN	53439535	7	51176617	0.9581	Ref1	SRR4014018	Yes	Yes	No	Yes	Yes
ZY286	Jiangsumian 3	Gossypium hirsutum	Gh.improved	GhImpCHN	Jiangsu, CHN	55401510	7.2	53265519	0.9642	Ref1	SRR4014021	Yes	Yes	No	Yes	Yes
ZY288	Jinmian 1	Gossypium hirsutum	Gh.improved	GhImpCHN	Liaoning, CHN	52357005	6.8	50452757	0.9637	Ref1	SRR4014022	Yes	Yes	No	Yes	Yes
ZY289	Jinmian 2	Gossypium hirsutum	Gh.improved	GhImpCHN	Liaoning, CHN	52054631	6.8	50352654	0.9674	Ref1	SRR4014023	Yes	Yes	No	Yes	Yes
ZY291	Jinmian 6	Gossypium hirsutum	Gh.improved	GhImpCHN	Liaoning, CHN	53036821	6.9	51422837	0.9699	Ref1	SRR4014024	Yes	Yes	No	Yes	Yes
ZY294	Jinmian 5	Gossypium hirsutum	Gh.improved	GhImpCHN	Shanxi, CHN	56707821	7.4	54520293	0.9642	Ref1	SRR4014025	Yes	Yes	No	Yes	Yes
ZY295	Jinmian 6	Gossypium hirsutum	Gh.improved	GhImpCHN	Shanxi, CHN	51111345	6.7	49155943	0.9639	Ref1	SRR4014026	Yes	Yes	No	Yes	Yes
ZY297	Jinmian 9	Gossypium hirsutum	Gh.improved	GhImpCHN	Shanxi, CHN	55002216	7.2	52696169	0.9609	Ref1	SRR4014027	Yes	Yes	No	Yes	Yes
ZY301	Jinmian 16	Gossypium hirsutum	Gh.improved	GhImpCHN	Shanxi, CHN	60616113	7.9	59180853	0.9766	Ref1	SRR4014028	Yes	Yes	No	Yes	No
ZY302	Jinmian 17	Gossypium hirsutum	Gh.improved	GhImpCHN	Shanxi, CHN	60174593	7.8	57942704	0.9664	Ref1	SRR4014030	Yes	Yes	No	Yes	Yes
ZY303	Jinmian 20	Gossypium hirsutum	Gh.improved	GhImpCHN	Shanxi, CHN	103785869	13.5	84702923	0.9395	Ref1	SRR8820516	No	Yes	Yes	No	No
ZY304	Jinmian 21	Gossypium hirsutum	Gh.improved	GhImpCHN	Shanxi, CHN	56905800	7.4	54852047	0.9641	Ref1	SRR4014037	Yes	Yes	No	Yes	Yes
ZY305	Jinmian 24	Gossypium hirsutum	Gh.improved	GhImpCHN	Shanxi, CHN	56285656	7.3	54431706	0.9673	Ref1	SRR4017354	Yes	Yes	No	Yes	Yes
ZY306	Jinmian 25	Gossypium hirsutum	Gh.improved	GhImpCHN	Shanxi, CHN	62873917	8.2	61205353	0.9735	Ref1	SRR4017355	Yes	Yes	No	Yes	Yes
ZY307	Jinmian 26	Gossypium hirsutum	Gh.improved	GhImpCHN	Shanxi, CHN	53313893	7	51920345	0.9739	Ref1	SRR4017356	Yes	Yes	No	Yes	Yes
ZY309	Jinmian 29	Gossypium hirsutum	Gh.improved	GhImpCHN	Shanxi, CHN	57639218	7.5	55998314	0.9716	Ref1	SRR4017357	Yes	Yes	No	Yes	Yes
ZY311	Jinmian 38	Gossypium hirsutum	Gh.improved	GhImpCHN	Shanxi, CHN	58469193	7.6	56512470	0.9666	Ref1	SRR4018441	Yes	Yes	No	Yes	Yes
ZY314	Keyi 181	Gossypium hirsutum	Gh.improved	GhImpCHN	Hebei, CHN	60695945	7.9	58883054	0.9702	Ref1	SRR4018442	Yes	Yes	No	Yes	Yes
ZY315	KK1543	Gossypium hirsutum	Gh.improved	GhImpCHN	China	55353978	7.2	53786929	0.9718	Ref1	SRR4018443	Yes	Yes	No	Yes	No
ZY316	Lixian 72	Gossypium hirsutum	Gh.improved	GhImpCHN	Hunan, CHN	54435728	7.1	52878877	0.9714	Ref1	SRR4018444	Yes	Yes	No	Yes	Yes
ZY317	Liaomian 1	Gossypium hirsutum	Gh.improved	GhImpCHN	Liaoning, CHN	62130085	8.1	59861637	0.9638	Ref1	SRR4018445	Yes	Yes	No	Yes	Yes
ZY318	Liaomian 3	Gossypium hirsutum	Gh.improved	GhImpCHN	Liaoning, CHN	72697154	9.5	70461076	0.9693	Ref1	SRR4018452	Yes	Yes	No	Yes	Yes
ZY321	Liaomian 6	Gossypium hirsutum	Gh.improved	GhImpCHN	Liaoning, CHN	60410006	7.9	58624185	0.9705	Ref1	SRR4018453	Yes	Yes	No	Yes	Yes
ZY322	Liaomian 8	Gossypium hirsutum	Gh.improved	GhImpCHN	Liaoning, CHN	60665943	7.9	58610822	0.9662	Ref1	SRR4018454	Yes	Yes	No	Yes	Yes
ZY323	Liaomian 12	Gossypium hirsutum	Gh.improved	GhImpCHN	Liaoning, CHN	64737094	8.4	61900691	0.9779	Ref1	SRR4018455	Yes	Yes	No	Yes	Yes
ZY326	Liaomian 18	Gossypium hirsutum	Gh.improved	GhImpCHN	Liaoning, CHN	48717430	6.4	46984329	0.9644	Ref1	SRR4018456	Yes	Yes	No	Yes	Yes
ZY327	Liaoyangduanjie	Gossypium hirsutum	Gh.improved	GhImpCHN	Liaoning, CHN	66602574	8.7	64987319	0.9758	Ref1	SRR4018457	Yes	Yes	No	Yes	Yes
ZY329	Lu 742	Gossypium hirsutum	Gh.improved	GhImpCHN	Shandong, CHN	65265899	8.5	63323574	0.9705	Ref1	SRR4018459	Yes	Yes	No	Yes	Yes
ZY330	LuK 638	Gossypium hirsutum	Gh.improved	GhImpCHN	Shandong, CHN	59859742	7.8	58220810	0.9726	Ref1	SRR4018460	Yes	Yes	No	Yes	Yes
ZY331	Lumian 5	Gossypium hirsutum	Gh.improved	GhImpCHN	Shandong, CHN	51542449	6.7	50298656	0.9759	Ref1	SRR4018461	Yes	Yes	No	Yes	Yes
ZY332	Lumian 12	Gossypium hirsutum	Gh.improved	GhImpCHN	Shandong, CHN	53604736	7	52089920	0.9717	Ref1	SRR4018462	Yes	Yes	No	Yes	Yes
ZY333	Lumian 14	Gossypium hirsutum	Gh.improved	GhImpCHN	Shandong, CHN	60978297	8	59746252	0.9798	Ref1	SRR4018463	Yes	Yes	No	Yes	Yes
ZY335	Lumian 22	Gossypium hirsutum	Gh.improved	GhImpCHN	Shandong, CHN	56456310	7.4	55340229	0.9802	Ref1	SRR4018519	Yes	Yes	No	Yes	Yes
ZY338	Lumian 28	Gossypium hirsutum	Gh.improved	GhImpCHN	Shandong, CHN	63477622	8.3	60814250	0.9581	Ref1	SRR4018522	Yes	Yes	No	Yes	Yes
ZY340	Lumian 32	Gossypium hirsutum	Gh.improved	GhImpCHN	Shandong, CHN	74013371	9.7	71558733	0.9668	Ref1	SRR4018525	Yes	Yes	No	Yes	Yes
ZY343	Lumianyan 17	Gossypium hirsutum	Gh.improved	GhImpCHN	Shandong, CHN	60083458	7.8	58530214	0.9741	Ref1	SRR4018526	Yes	Yes	No	Yes	Yes
ZY350	Lumianyan 32	Gossypium hirsutum	Gh.improved	GhImpCHN	Shandong, CHN	52567707	6.9	50980531	0.9757	Ref1	SRR4018527	Yes	Yes	No	Yes	Yes
ZY352	Luodiantiezi	Gossypium hirsutum	Gh.improved	GhImpCHN	Guizhou, CHN	50731713	6.6	49639577	0.9785	Ref1	SRR4018528	Yes	Yes	No	Yes	No
ZY354	Ningmian 1	Gossypium hirsutum	Gh.improved	GhImpCHN	Jiangsu, CHN	66361645	8.7	64939551	0.9809	Ref1	SRR4018529	Yes	Yes	No	Yes	Yes
ZY356	Ningmian 7	Gossypium hirsutum	Gh.improved	GhImpCHN	Jiangsu, CHN	60215823	7.9	58257182	0.9677	Ref1	SRR4018530	Yes	Yes	No	Yes	Yes
ZY357	Ningmian 12	Gossypium hirsutum	Gh.improved	GhImpCHN	Jiangsu, CHN	58032203	7.6	56653153	0.9764	Ref1	SRR4018531	Yes	Yes	No	Yes	Yes
ZY359	Nongda 94-7	Gossypium hirsutum	Gh.improved	GhImpCHN	Hebei, CHN	62587092	8.2	60904597	0.9733	Ref1	SRR4018533	Yes	Yes	No	Yes	Yes
ZY360	Nongdamian 8	Gossypium hirsutum	Gh.improved	GhImpCHN	Hebei, CHN	55439957	7.2	53800053	0.9708	Ref1	SRR4018534	Yes	Yes	No	Yes	Yes
ZY361	Nongkeng 5	Gossypium hirsutum	Gh.improved	GhImpCHN	Xinjiang, CHN	49736566	6.5	48662144	0.9788	Ref1	SRR4018535	Yes	Yes	No	Yes	Yes
ZY363	Qinli 514	Gossypium hirsutum	Gh.improved	GhImpCHN	Hebei, CHN	56152731	7.3	54656396	0.9738	Ref1	SRR4018536	Yes	Yes	No	Yes	Yes
ZY364	Qinyuan 4	Gossypium hirsutum	Gh.improved	GhImpCHN	Shanxi, CHN	53343391	7	51629307	0.968	Ref1	SRR4018537	Yes	Yes	No	Yes	Yes
ZY367	Shangnongfengkangmian 6	Gossypium hirsutum	Gh.improved	GhImpCHN	Shandong, CHN	61653196	8	59146399	0.9593	Ref1	SRR4018538	Yes	Yes	No	Yes	Yes
ZY370	Shan 2234	Gossypium hirsutum	Gh.improved	GhImpCHN	Shanxi, CHN	59026623	7.7	57623147	0.9764	Ref1	SRR4018539	Yes	Yes	No	Yes	Yes
ZY371	Shan 3619	Gossypium hirsutum	Gh.improved	GhImpCHN	Shanxi, CHN	56003998	7.3	53377729	0.9534	Ref1	SRR4018540	Yes	Yes	No	Yes	Yes
ZY373	Shanmian 1	Gossypium hirsutum	Gh.improved	GhImpCHN	Shanxi, CHN	55832440	7.3	53820480	0.9641	Ref1	SRR4018541	Yes	Yes	No	Yes	Yes
ZY375	Shanmian 4	Gossypium hirsutum	Gh.improved	GhImpCHN	Shanxi, CHN	54779471	7.1	53635950	0.9793	Ref1	SRR4018542	Yes	Yes	No	Yes	Yes
ZY377	Shanzao 2786	Gossypium hirsutum	Gh.improved	GhImpCHN	Shanxi, CHN	54440240	7.1	53210963	0.9776	Ref1	SRR4018543	Yes	Yes	No	Yes	Yes
ZY378	Shangqiu 24	Gossypium hirsutum	Gh.improved	GhImpCHN	Henan, CHN	59772915	7.8	58372054	0.9767	Ref1	SRR4018544	Yes	Yes	No	Yes	Yes
ZY380	C1470	Gossypium hirsutum	Gh.improved	GhImpCHN	China	63776564	8.3	61851832	0.97	Ref1	SRR4018546	Yes	Yes	No	Yes	No
ZY381	Stoneville 2B	Gossypium hirsutum	Gh.improved	GhImpUSO	USA	52329236	6.8	50484182	0.9648	Ref1	SRR4018547	Yes	Yes	No	Yes	No
ZY384	Simian 4	Gossypium hirsutum	Gh.improved	GhImpCHN	Jiangsu, CHN	64080955	8.4	61418769	0.9646	Ref1	SRR4018548	Yes	Yes	No	Yes	Yes
ZY389	Sumian 11	Gossypium hirsutum	Gh.improved	GhImpCHN	Jiangsu, CHN	66499109	8.7	64532968	0.9779	Ref1	SRR4018549	Yes	Yes	No	Yes	Yes
ZY396	Sumian 20	Gossypium hirsutum	Gh.improved	GhImpCHN	Jiangsu, CHN	52587088	6.9	50330938	0.9571	Ref1	SRR4018550	Yes	Yes	No	Yes	Yes
ZY397	Sumian 21	Gossypium hirsutum	Gh.improved	GhImpCHN	Jiangsu, CHN	56279498	7.3	54464032	0.9678	Ref1	SRR4018551	Yes	Yes	No	Yes	Yes
ZY398	Sumian 22	Gossypium hirsutum	Gh.improved	GhImpCHN	Jiangsu, CHN	66145147	8.6	63664978	0.9625	Ref1	SRR4018552	Yes	Yes	No	Yes	Yes
ZY403	Wanmian 17	Gossypium hirsutum	Gh.improved	GhImpCHN	Anhui, CHN	65153217	8.5	62485540	0.9643	Ref1	SRR4018553	Yes	Yes	No	Yes	Yes
ZY405	Xiangmian 10	Gossypium hirsutum	Gh.improved	GhImpCHN	Hunan, CHN	68986758	9	67025708	0.9716	Ref1	SRR4018554	Yes	Yes	No	Yes	Yes
ZY406	Xiangmian 11	Gossypium hirsutum	Gh.improved	GhImpCHN	Hunan, CHN	52883889	6.9	50900431	0.9695	Ref1	SRR4018555	Yes	Yes	No	Yes	Yes
ZY408	Xiezuo 2	Gossypium hirsutum	Gh.improved	GhImpCHN	Zhejiang, CHN	72026418	9.4	69757058	0.9685	Ref1	SRR4018556	Yes	Yes	No	Yes	Yes
ZY409	Xinlu 201	Gossypium hirsutum	Gh.improved	GhImpCHN	Xinjiang, CHN	51662235	6.7	50185355	0.9715	Ref1	SRR4018557	Yes	Yes	No	Yes	Yes
ZY412	Xinluzao 4	Gossypium hirsutum	Gh.improved	GhImpCHN	Xinjiang, CHN	53370485	7	51351979	0.9679	Ref1	SRR4018558	Yes	Yes	No	Yes	Yes
ZY413	Xinluzao 5	Gossypium hirsutum	Gh.improved	GhImpCHN	Xinjiang, CHN	53788565	7	51528135	0.9665	Ref1	SRR4018559	Yes	Yes	No	Yes	Yes
ZY416	Xinluzao 19	Gossypium hirsutum	Gh.improved	GhImpCHN	Xinjiang, CHN	67349432	8.8	65027782	0.9655	Ref1	SRR4018560	Yes	Yes	No	Yes	Yes
ZY420	Xinluzao 30	Gossypium hirsutum	Gh.improved	GhImpCHN	Xinjiang, CHN	63295441	8.3	60647418	0.9585	Ref1	SRR4018561	Yes	Yes	No	Yes	Yes
ZY421	Xinluzao 31	Gossypium hirsutum	Gh.improved	GhImpCHN	Xinjiang, CHN	59284301	7.7	56851698	0.9593	Ref1	SRR4018562	Yes	Yes	No	Yes	No
ZY422	Xinluzao 36	Gossypium hirsutum	Gh.improved	GhImpCHN	Xinjiang, CHN	56919889	7.4	54413977	0.9563	Ref1	SRR4018563	Yes	Yes	No	Yes	Yes
ZY425	Xinluzhong 7	Gossypium hirsutum	Gh.improved	GhImpCHN	Xinjiang, CHN	62514908	8.2	60174424	0.9626	Ref1	SRR4018564	Yes	Yes	No	Yes	Yes
ZY428	Xinluzhong 14	Gossypium hirsutum	Gh.improved	GhImpCHN	Xinjiang, CHN	56585184	7.4	53961377	0.9539	Ref1	SRR4018565	Yes	Yes	No	Yes	Yes
ZY431	Xinluzhong 18	Gossypium hirsutum	Gh.improved	GhImpCHN	Xinjiang, CHN	57677521	7.5	55703157	0.9662	Ref1	SRR4018566	Yes	Yes	No	Yes	Yes
ZY434	Xinyan 96-48	Gossypium hirsutum	Gh.improved	GhImpCHN	Henan, CHN	62228649	8.1	59991918	0.9641	Ref1	SRR4018579	Yes	Yes	No	Yes	Yes
ZY437	Xumian 18	Gossypium hirsutum	Gh.improved	GhImpCHN	Jiangsu, CHN	55083985	7.2	52941218	0.9611	Ref1	SRR4018580	Yes	Yes	No	Yes	Yes
ZY439	Xumian 219	Gossypium hirsutum	Gh.improved	GhImpCHN	Jiangsu, CHN	64399643	8.4	62604421	0.9721	Ref1	SRR4018581	Yes	Yes	No	Yes	Yes
ZY440	Xuzhou 514	Gossypium hirsutum	Gh.improved	GhImpCHN	Jiangsu, CHN	56219260	7.3	54383837	0.9677	Ref1	SRR4018582	Yes	Yes	No	Yes	Yes
ZY441	Yanmian 1	Gossypium hirsutum	Gh.improved	GhImpCHN	Sichuan, CHN	55829955	7.3	54553528	0.9775	Ref1	SRR4018583	Yes	Yes	No	Yes	Yes
ZY443	Yishan 8	Gossypium hirsutum	Gh.improved	GhImpCHN	Henan, CHN	55680873	7.3	54371702	0.9768	Ref1	SRR4018584	Yes	Yes	No	Yes	Yes
ZY445	Yu 79-10	Gossypium hirsutum	Gh.improved	GhImpCHN	Henan, CHN	56520004	7.4	55241799	0.9778	Ref1	SRR4018585	Yes	Yes	No	Yes	Yes
ZY446	Yukang 1	Gossypium hirsutum	Gh.improved	GhImpCHN	Henan, CHN	65134373	8.5	63417342	0.974	Ref1	SRR4018586	Yes	Yes	No	Yes	Yes
ZY447	Yumian 1	Gossypium hirsutum	Gh.improved	GhImpCHN	Henan, CHN	53141330	6.9	51667095	0.9723	Ref1	SRR4018587	Yes	Yes	No	Yes	Yes
ZY449	Yumian 5	Gossypium hirsutum	Gh.improved	GhImpCHN	Henan, CHN	53282645	6.9	52230754	0.9807	Ref1	SRR4018588	Yes	Yes	No	Yes	Yes
ZY452	Yumian 8	Gossypium hirsutum	Gh.improved	GhImpCHN	Henan, CHN	60757544	7.9	59703608	0.983	Ref1	SRR4018589	Yes	Yes	No	Yes	No
ZY454	Yumian 14	Gossypium hirsutum	Gh.improved	GhImpCHN	Henan, CHN	53426522	7	51646066	0.9667	Ref1	SRR4018590	Yes	Yes	No	Yes	Yes
ZY458	Yumian 20	Gossypium hirsutum	Gh.improved	GhImpCHN	Henan, CHN	51064874	6.7	49703718	0.9737	Ref1	SRR4018591	Yes	Yes	No	Yes	Yes
ZY461	Yuwu 19	Gossypium hirsutum	Gh.improved	GhImpCHN	Henan, CHN	61439581	8	59748576	0.9727	Ref1	SRR4018592	Yes	Yes	No	Yes	Yes
ZY464	Yun 1729	Gossypium hirsutum	Gh.improved	GhImpCHN	Shanxi, CHN	55321440	7.2	53515727	0.9676	Ref1	SRR4018593	Yes	Yes	No	Yes	Yes
ZY465	Yun 87-509	Gossypium hirsutum	Gh.improved	GhImpCHN	Shanxi, CHN	53426915	7	52477223	0.9826	Ref1	SRR4018594	Yes	Yes	No	Yes	Yes
ZY468	Zhemian 11	Gossypium hirsutum	Gh.improved	GhImpCHN	Zhejiang, CHN	57086290	7.4	54990397	0.9728	Ref1	SRR4018595	Yes	Yes	No	Yes	No
ZY469	Zhengnongmian 4	Gossypium hirsutum	Gh.improved	GhImpCHN	Henan, CHN	54769918	7.1	53318993	0.9738	Ref1	SRR4018596	Yes	Yes	No	Yes	Yes
ZY473	Xinluzao 7	Gossypium hirsutum	Gh.improved	GhImpCHN	Xinjiang, CHN	50822268	6.6	48810721	0.9604	Ref1	SRR4018945	Yes	Yes	No	Yes	Yes
ZY478	Xinluzao 15	Gossypium hirsutum	Gh.improved	GhImpCHN	Xinjiang, CHN	60157887	7.8	58971086	0.9806	Ref1	SRR4018946	Yes	Yes	No	Yes	Yes
ZY482	Xinluzao 22	Gossypium hirsutum	Gh.improved	GhImpCHN	Xinjiang, CHN	63882582	8.3	61262010	0.959	Ref1	SRR4018953	Yes	Yes	No	Yes	Yes
ZY484	Xinluzao 25	Gossypium hirsutum	Gh.improved	GhImpCHN	Xinjiang, CHN	54712463	7.1	45710244	0.9763	Ref1	SRR4018954	Yes	Yes	No	Yes	Yes
ZY485	Xinluzao 26	Gossypium hirsutum	Gh.improved	GhImpCHN	Xinjiang, CHN	57710575	7.5	51785091	0.9769	Ref1	SRR4018955	Yes	Yes	No	Yes	Yes
ZY497	Xinluzao 41	Gossypium hirsutum	Gh.improved	GhImpCHN	Xinjiang, CHN	52231111	6.8	50178681	0.9607	Ref1	SRR4018956	Yes	Yes	No	Yes	Yes
ZY501	Xinluzao 46	Gossypium hirsutum	Gh.improved	GhImpCHN	Xinjiang, CHN	55501767	7.2	51105441	0.9688	Ref1	SRR4018957	Yes	Yes	No	Yes	Yes
ZY503	Xinluzao 48	Gossypium hirsutum	Gh.improved	GhImpCHN	Xinjiang, CHN	53331774	7	50959342	0.9555	Ref1	SRR4018958	Yes	Yes	No	Yes	Yes
ZY506	Zhongzhimian 2	Gossypium hirsutum	Gh.improved	GhImpCHN	Henan, CHN	67806970	8.8	65814110	0.9746	Ref1	SRR4018959	Yes	Yes	No	Yes	Yes
ZY507	Emian 22	Gossypium hirsutum	Gh.improved	GhImpCHN	Hubei, CHN	57639793	7.5	56322804	0.9776	Ref1	SRR4018960	Yes	Yes	No	Yes	Yes
ZY511	Xinluzhong 13	Gossypium hirsutum	Gh.improved	GhImpCHN	Xinjiang, CHN	54304545	7.1	46093217	0.9768	Ref1	SRR4018961	Yes	Yes	No	Yes	Yes
ZY514	Xinluzhong 8	Gossypium hirsutum	Gh.improved	GhImpCHN	Xinjiang, CHN	53873047	7	53010245	0.9859	Ref1	SRR4018963	Yes	Yes	No	Yes	Yes
ZY515	Xinluzhong 12	Gossypium hirsutum	Gh.improved	GhImpCHN	Xinjiang, CHN	64212136	8.4	62010715	0.9677	Ref1	SRR4018964	Yes	Yes	No	Yes	Yes
ZY517	Xinluzhong 20	Gossypium hirsutum	Gh.improved	GhImpCHN	Xinjiang, CHN	75067197	9.8	73173043	0.9831	Ref1	SRR4018965	Yes	Yes	No	Yes	Yes
ZY521	Xinluzhong 40	Gossypium hirsutum	Gh.improved	GhImpCHN	Xinjiang, CHN	59437507	7.8	57831569	0.973	Ref1	SRR4018966	Yes	Yes	No	Yes	Yes
ZY522	Xinluzhong 41	Gossypium hirsutum	Gh.improved	GhImpCHN	Xinjiang, CHN	52851571	6.9	51302045	0.9707	Ref1	SRR4018967	Yes	Yes	No	No	No
ZY525	Jimian 14	Gossypium hirsutum	Gh.improved	GhImpCHN	China	58707866	7.7	57150103	0.9735	Ref1	SRR4018968	No	Yes	No	Yes	No
F1	TM-1	Gossypium hirsutum	Gh.improved	GhImpCHN	China	59541268	7.76625	59399053	0.9957	Ref1	SRR4018969	No	Yes	No	Yes	No
F2	Xuzhou142	Gossypium hirsutum	Gh.improved	GhImpCHN	Jiangsu, CHN	53957934	7.03799	52657548	0.9759	Ref1	SRR4018970	No	Yes	No	No	No
F3	Xuzhou142 f1	Gossypium hirsutum	Gh.improved	GhImpCHN	Jiangsu, CHN	91034513	11.8741	88323114	0.9702	Ref1	SRR4018971	No	Yes	Yes	Yes	Yes
F4	T586	Gossypium hirsutum	Gh.improved	GhImpUSO	USA	55879259	7.2886	53610350	0.9594	Ref1	SRR4018972	No	Yes	No	Yes	No
F5	Li1	Gossypium hirsutum	Gh.improved	GhImpCHN	China	64084416	8.35884	61833467	0.9649	Ref1	SRR4018973	No	Yes	No	Yes	No
F6	gznn1-1	Gossypium hirsutum	Gh.improved	GhImpCHN	China	54813674	7.14961	52695121	0.9613	Ref1	SRR4018974	No	Yes	No	Yes	No
F7	GZNn2-1	Gossypium hirsutum	Gh.improved	GhImpCHN	China	64144692	8.3667	62173875	0.9693	Ref1	SRR4018975	No	Yes	No	Yes	No
F8	Xinxiangxiaoji	Gossypium hirsutum	Gh.improved	GhImpCHN	Henan, CHN	62563054	8.1604	60380179	0.9651	Ref1	SRR4018976	No	Yes	No	Yes	Yes
F9	N	Gossypium hirsutum	Gh.improved	GhImpCHN	China	59400351	7.74787	57645549	0.9705	Ref1	SRR4018977	No	Yes	No	Yes	No
F10	XuzhouGD-1	Gossypium hirsutum	Gh.improved	GhImpCHN	Jiangsu, CHN	65182402	8.50205	63308011	0.9712	Ref1	SRR4018978	No	Yes	No	Yes	Yes
F11	XuzhouGD-2	Gossypium hirsutum	Gh.improved	GhImpCHN	Jiangsu, CHN	53662673	6.99948	51705936	0.9635	Ref1	SRR4018979	No	Yes	No	Yes	Yes
F12	XuzhouGD-3	Gossypium hirsutum	Gh.improved	GhImpCHN	Jiangsu, CHN	53200604	6.93921	51151134	0.9615	Ref1	SRR4018980	No	Yes	No	Yes	Yes
F13	XuzhouGD-4	Gossypium hirsutum	Gh.improved	GhImpCHN	Jiangsu, CHN	62957553	8.21185	61183215	0.9718	Ref1	SRR4018981	No	Yes	No	Yes	Yes
F14	Ycy fl	Gossypium hirsutum	Gh.improved	GhImpCHN	Xinjiang, CHN	67889998	8.85522	66224987	0.9755	Ref1	SRR4018982	No	Yes	No	Yes	Yes
F15	Ycy	Gossypium hirsutum	Gh.improved	GhImpCHN	Xinjiang, CHN	50194092	6.54706	48889854	0.974	Ref1	SRR4018983	No	Yes	No	Yes	Yes
BYU11001	BYU11001	Gossypium hirsutum	Gh.improved	GhImpUSO	Utah, USA	272181943	35.502	259335357	0.9528	Ref7	SRR6311586	No	Yes	Yes	Yes	Yes
BYU11002	BYU11002	Gossypium hirsutum	Gh.improved	GhImpUSO	Utah, USA	253648951	33.0846	234425574	0.9242	Ref7	SRR6311682	No	Yes	Yes	Yes	No
BYU11003	BYU11003	Gossypium hirsutum	Gh.improved	GhImpUSO	Utah, USA	207768659	27.1003	204482262	0.9842	Ref7	SRR6311585	No	Yes	Yes	Yes	No
BYU11004	BYU11004	Gossypium hirsutum	Gh.improved	GhImpUSO	Utah, USA	198957353	25.951	195082218	0.9805	Ref7	SRR6311581	No	Yes	Yes	Yes	Yes
BYU11005	BYU11005	Gossypium hirsutum	Gh.improved	GhImpUSO	Utah, USA	154328253	20.1298	149080088	0.966	Ref7	SRR6311582	No	Yes	Yes	Yes	Yes
BYU11006	BYU11006	Gossypium hirsutum	Gh.landrace	Ghlandrace	Utah, USA	224704271	29.3093	219844137	0.9784	Ref7	SRR6311588	No	Yes	Yes	Yes	Yes
BYU11007	BYU11007	Gossypium hirsutum	Gh.improved	GhImpUSO	Utah, USA	258607368	33.7314	247948742	0.9588	Ref7	SRR6311580	No	Yes	Yes	Yes	No
BYU11008	BYU11008	Gossypium hirsutum	Gh.improved	GhImpUSO	Utah, USA	219255010	28.5985	206384741	0.9413	Ref7	SRR6311587	No	Yes	Yes	Yes	Yes
BYU11009	BYU11009	Gossypium hirsutum	Gh.improved	GhImpUSO	Utah, USA	228465905	29.7999	221263114	0.9685	Ref7	SRR6311590	No	Yes	Yes	Yes	Yes
BYU11010	BYU11010	Gossypium hirsutum	Gh.improved	GhImpUSO	Utah, USA	209790739	27.364	201020421	0.9582	Ref7	SRR6311589	No	Yes	Yes	Yes	Yes
BYU11011	BYU11011	Gossypium hirsutum	Gh.improved	GhImpUSO	Utah, USA	408662543	53.3038	395605043	0.968	Ref7	SRR6311579	No	Yes	Yes	Yes	Yes
BYU11012	BYU11012	Gossypium hirsutum	Gh.landrace	Ghlandrace	Utah, USA	232276302	30.2969	227094319	0.9777	Ref7	SRR6311578	No	Yes	Yes	Yes	Yes
BYU11013	BYU11013	Gossypium hirsutum	Gh.improved	GhImpUSO	Utah, USA	303165878	39.5434	285234176	0.9409	Ref7	SRR6311577	No	Yes	Yes	Yes	Yes
BYU11014	BYU11014	Gossypium hirsutum	Gh.improved	GhImpUSO	Utah, USA	427392460	55.7468	415199099	0.9715	Ref7	SRR6311592	No	Yes	Yes	Yes	Yes
BYU11015	BYU11015	Gossypium hirsutum	Gh.improved	GhImpUSO	Utah, USA	180425594	23.5338	175045625	0.9702	Ref7	SRR6311591	No	Yes	Yes	Yes	Yes
BYU11016	BYU11016	Gossypium hirsutum	Gh.improved	GhImpUSO	Utah, USA	411623529	53.69	401747207	0.976	Ref7	SRR6311584	No	Yes	Yes	Yes	Yes
BYU11017	BYU11017	Gossypium hirsutum	Gh.improved	GhImpUSO	Utah, USA	195366898	25.4826	191761280	0.9815	Ref7	SRR6311576	No	Yes	Yes	Yes	Yes
BYU11018	BYU11018	Gossypium hirsutum	Gh.improved	GhImpUSO	Utah, USA	376726495	49.1382	367822159	0.9764	Ref7	SRR6311583	No	Yes	Yes	Yes	Yes
BYU11019	BYU11019	Gossypium hirsutum	Gh.improved	GhImpUSO	Utah, USA	228741549	29.8359	224566789	0.9817	Ref7	SRR6311644	No	Yes	Yes	Yes	Yes
BYU11020	BYU11020	Gossypium hirsutum	Gh.improved	GhImpUSO	Utah, USA	251384283	32.7893	238362436	0.9482	Ref7	SRR6311690	No	Yes	Yes	Yes	Yes
BYU11021	BYU11021	Gossypium hirsutum	Gh.improved	GhImpUSO	Utah, USA	263614857	34.3845	246723381	0.9359	Ref7	SRR6311575	No	Yes	Yes	Yes	Yes
BYU11022	BYU11022	Gossypium hirsutum	Gh.improved	GhImpUSO	Utah, USA	238417881	31.098	233139781	0.9779	Ref7	SRR6311643	No	Yes	Yes	Yes	Yes
BYU11023	BYU11023	Gossypium hirsutum	Gh.improved	GhImpUSO	Utah, USA	178717327	23.311	157604556	0.98	Ref7	SRR6311642	No	Yes	Yes	Yes	No
BYU11024	BYU11024	Gossypium hirsutum	Gh.improved	GhImpUSO	Utah, USA	251474121	32.801	245750159	0.9772	Ref7	SRR6311574	No	Yes	Yes	Yes	Yes
BYU11025	BYU11025	Gossypium hirsutum	Gh.improved	GhImpUSO	Utah, USA	215999196	28.1738	212387759	0.9833	Ref7	SRR6311641	No	Yes	Yes	Yes	Yes
BYU11026	BYU11026	Gossypium hirsutum	Gh.improved	GhImpUSO	Utah, USA	321077000	41.8796	313482890	0.9763	Ref7	SRR6311648	No	Yes	Yes	Yes	No
BYU11027	BYU11027	Gossypium hirsutum	Gh.improved	GhImpUSO	Utah, USA	396408064	51.7054	386929803	0.9761	Ref7	SRR6311647	No	Yes	Yes	Yes	Yes
BYU11028	BYU11028	Gossypium hirsutum	Gh.improved	GhImpUSO	Utah, USA	241991801	31.5641	236189556	0.976	Ref7	SRR6311646	No	Yes	Yes	Yes	Yes
BYU11029	BYU11029	Gossypium hirsutum	Gh.improved	GhImpUSO	Utah, USA	389897183	50.8562	376905666	0.9667	Ref7	SRR6311645	No	Yes	Yes	Yes	Yes
BYU11030	BYU11030	Gossypium hirsutum	Gh.improved	GhImpUSO	Utah, USA	204145262	26.6276	200487538	0.9821	Ref7	SRR6311650	No	Yes	Yes	Yes	Yes
BYU11031	BYU11031	Gossypium hirsutum	Gh.improved	GhImpUSO	Utah, USA	382646344	49.9104	370882582	0.9693	Ref7	SRR6311649	No	Yes	Yes	Yes	Yes
BYU11032	BYU11032	Gossypium hirsutum	Gh.improved	GhImpUSO	Utah, USA	235772375	30.7529	225872666	0.958	Ref7	SRR6311573	No	Yes	Yes	Yes	Yes
BYU11033	BYU11033	Gossypium hirsutum	Gh.improved	GhImpUSO	Utah, USA	183306675	23.9096	179412558	0.9788	Ref7	SRR6311557	No	Yes	Yes	Yes	Yes
BYU11034	BYU11034	Gossypium hirsutum	Gh.improved	GhImpUSO	Utah, USA	388671699	50.6963	378111398	0.9728	Ref7	SRR6311558	No	Yes	Yes	Yes	Yes
BYU11035	BYU11035	Gossypium hirsutum	Gh.improved	GhImpUSO	Utah, USA	212583359	27.7283	207036121	0.9739	Ref7	SRR6311555	No	Yes	Yes	Yes	Yes
BYU11036	BYU11036	Gossypium hirsutum	Gh.improved	GhImpUSO	Utah, USA	224482853	29.2804	219810416	0.9792	Ref7	SRR6311517	No	Yes	Yes	Yes	Yes
BYU11037	BYU11037	Gossypium hirsutum	Gh.improved	GhImpUSO	Utah, USA	226064691	29.4867	222262187	0.9832	Ref7	SRR6311518	No	Yes	Yes	Yes	Yes
BYU11038	BYU11038	Gossypium hirsutum	Gh.landrace	Ghlandrace	Utah, USA	205043081	26.7447	201077331	0.9807	Ref7	SRR6311556	No	Yes	Yes	Yes	Yes
BYU11039	BYU11039	Gossypium hirsutum	Gh.improved	GhImpUSO	Utah, USA	181656740	23.6944	178453791	0.9824	Ref7	SRR6311561	No	Yes	Yes	Yes	Yes
BYU11040	BYU11040	Gossypium hirsutum	Gh.improved	GhImpUSO	Utah, USA	214468136	27.9741	208623385	0.9727	Ref7	SRR6311562	No	Yes	Yes	Yes	Yes
BYU11041	BYU11041	Gossypium hirsutum	Gh.improved	GhImpUSO	Utah, USA	302666068	39.4782	290779393	0.9607	Ref7	SRR6311516	No	Yes	Yes	Yes	Yes
BYU11042	BYU11042	Gossypium hirsutum	Gh.improved	GhImpUSO	Utah, USA	257960156	33.647	249419051	0.9669	Ref7	SRR6311681	No	Yes	Yes	Yes	Yes
BYU11043	BYU11043	Gossypium hirsutum	Gh.improved	GhImpUSO	Utah, USA	207287861	27.0375	201201130	0.9706	Ref7	SRR6311559	No	Yes	Yes	Yes	Yes
BYU11044	BYU11044	Gossypium hirsutum	Gh.improved	GhImpUSO	Utah, USA	173387814	22.6158	168879085	0.974	Ref7	SRR6311560	No	Yes	Yes	Yes	Yes
BYU11045	BYU11045	Gossypium hirsutum	Gh.improved	GhImpUSO	Utah, USA	239163414	31.1952	212378826	0.888	Ref7	SRR6311553	No	Yes	Yes	Yes	Yes
BYU11046	BYU11046	Gossypium hirsutum	Gh.improved	GhImpUSO	Utah, USA	240771221	31.4049	236166002	0.9809	Ref7	SRR6311554	No	Yes	Yes	Yes	Yes
BYU11047	BYU11047	Gossypium hirsutum	Gh.improved	GhImpUSO	Utah, USA	212966409	27.7782	203810593	0.957	Ref7	SRR6311513	No	Yes	Yes	Yes	Yes
BYU11048	BYU11048	Gossypium hirsutum	Gh.improved	GhImpUSO	Utah, USA	223750213	29.1848	219043402	0.979	Ref7	SRR6311844	No	Yes	Yes	Yes	Yes
BYU11049	BYU11049	Gossypium hirsutum	Gh.improved	GhImpUSO	Utah, USA	152841771	19.9359	149852410	0.9804	Ref7	SRR6311843	No	Yes	Yes	Yes	Yes
BYU11050	BYU11050	Gossypium hirsutum	Gh.improved	GhImpUSO	Utah, USA	230736463	30.0961	226673830	0.9824	Ref7	SRR6311846	No	Yes	Yes	Yes	Yes
BYU11051	BYU11051	Gossypium hirsutum	Gh.improved	GhImpUSO	Utah, USA	205468206	26.8002	200484504	0.9757	Ref7	SRR6311845	No	Yes	Yes	Yes	Yes
BYU11052	BYU11052	Gossypium hirsutum	Gh.improved	GhImpUSO	Utah, USA	257224328	33.551	248362442	0.9655	Ref7	SRR6311514	No	Yes	Yes	Yes	Yes
BYU11053	BYU11053	Gossypium hirsutum	Gh.improved	GhImpUSO	Utah, USA	190040803	24.7879	186584555	0.9818	Ref7	SRR6311511	No	Yes	Yes	Yes	Yes
BYU11054	BYU11054	Gossypium hirsutum	Gh.improved	GhImpUSO	Utah, USA	213382870	27.8325	209347525	0.9811	Ref7	SRR6311512	No	Yes	Yes	Yes	Yes
BYU11055	BYU11055	Gossypium hirsutum	Gh.improved	GhImpUSO	Utah, USA	177786783	23.1896	168859752	0.9498	Ref7	SRR6311515	No	Yes	Yes	Yes	Yes
BYU11056	BYU11056	Gossypium hirsutum	Gh.improved	GhImpUSO	Utah, USA	187186672	24.4157	183510979	0.9804	Ref7	SRR6311848	No	Yes	Yes	Yes	Yes
BYU11057	BYU11057	Gossypium hirsutum	Gh.improved	GhImpUSO	Utah, USA	191687563	25.0027	182070014	0.9498	Ref7	SRR6311520	No	Yes	Yes	Yes	Yes
BYU11058	BYU11058	Gossypium hirsutum	Gh.improved	GhImpUSO	Utah, USA	197887147	25.8114	193481609	0.9777	Ref7	SRR6311847	No	Yes	Yes	Yes	Yes
BYU11059	BYU11059	Gossypium hirsutum	Gh.improved	GhImpUSO	Utah, USA	253236319	33.0308	249320757	0.9845	Ref7	SRR6311792	No	Yes	Yes	Yes	Yes
BYU11060	BYU11060	Gossypium hirsutum	Gh.improved	GhImpUSO	Utah, USA	247546599	32.2887	242410268	0.9793	Ref7	SRR6311850	No	Yes	Yes	Yes	Yes
BYU11061	BYU11061	Gossypium hirsutum	Gh.improved	GhImpUSO	Utah, USA	181517360	23.6762	177084694	0.9756	Ref7	SRR6311519	No	Yes	Yes	Yes	Yes
BYU11062	BYU11062	Gossypium hirsutum	Gh.improved	GhImpUSO	Utah, USA	256572976	33.466	251615498	0.9807	Ref7	SRR6311849	No	Yes	Yes	Yes	Yes
BYU11063	BYU11063	Gossypium hirsutum	Gh.improved	GhImpUSO	Utah, USA	167986564	21.9113	159189009	0.9476	Ref7	SRR6311841	No	Yes	Yes	Yes	Yes
BYU11064	BYU11064	Gossypium hirsutum	Gh.improved	GhImpUSO	Utah, USA	189629783	24.7343	186332565	0.9826	Ref7	SRR6311840	No	Yes	Yes	Yes	Yes
BYU11065	BYU11065	Gossypium hirsutum	Gh.improved	GhImpUSO	Utah, USA	246676472	32.1752	239592656	0.9713	Ref7	SRR6311683	No	Yes	Yes	Yes	Yes
BYU11066	BYU11066	Gossypium hirsutum	Gh.improved	GhImpUSO	Utah, USA	272303352	35.5178	264992455	0.9732	Ref7	SRR6311684	No	Yes	Yes	Yes	Yes
BYU11067	BYU11067	Gossypium hirsutum	Gh.improved	GhImpUSO	Utah, USA	224183229	29.2413	219765696	0.9803	Ref7	SRR6311685	No	Yes	Yes	Yes	Yes
BYU11068	BYU11068	Gossypium hirsutum	Gh.improved	GhImpUSO	Utah, USA	209335713	27.3047	204922045	0.9789	Ref7	SRR6311686	No	Yes	Yes	Yes	Yes
BYU11069	BYU11069	Gossypium hirsutum	Gh.improved	GhImpUSO	Utah, USA	234122149	30.5377	230621444	0.985	Ref7	SRR6311791	No	Yes	Yes	Yes	Yes
BYU11070	BYU11070	Gossypium hirsutum	Gh.improved	GhImpUSO	Utah, USA	225434327	29.4045	220990245	0.9803	Ref7	SRR6311687	No	Yes	Yes	Yes	Yes
BYU11071	BYU11071	Gossypium hirsutum	Gh.improved	GhImpUSO	Utah, USA	203086651	26.4896	197330505	0.9717	Ref7	SRR6311689	No	Yes	Yes	Yes	Yes
BYU11072	BYU11072	Gossypium hirsutum	Gh.improved	GhImpUSO	Utah, USA	251929419	32.8604	246598251	0.9788	Ref7	SRR6311688	No	Yes	Yes	Yes	Yes
BYU11073	BYU11073	Gossypium hirsutum	Gh.improved	GhImpUSO	Utah, USA	253388470	33.0507	248781390	0.9818	Ref7	SRR6311794	No	Yes	Yes	Yes	Yes
BYU11074	BYU11074	Gossypium hirsutum	Gh.improved	GhImpUSO	Raleigh, USA	252246954	32.9018	240245120	0.9524	Ref7	SRR6334521	No	Yes	Yes	Yes	Yes
BYU11075	BYU11075	Gossypium hirsutum	Gh.improved	GhImpUSO	Raleigh, USA	229248782	29.902	222170710	0.9691	Ref7	SRR6334613	No	Yes	Yes	Yes	Yes
BYU11076	BYU11076	Gossypium hirsutum	Gh.improved	GhImpUSO	USDA, USA	246314874	32.128	238428429	0.968	Ref7	SRR6311630	No	Yes	Yes	Yes	Yes
BYU11077	BYU11077	Gossypium hirsutum	Gh.improved	GhImpUSO	USDA, USA	201211222	26.2449	193989113	0.9641	Ref7	SRR6311631	No	Yes	Yes	Yes	Yes
BYU11078	BYU11078	Gossypium hirsutum	Gh.improved	GhImpUSO	USDA, USA	165939690	21.6443	160564277	0.9676	Ref7	SRR6311632	No	Yes	Yes	Yes	Yes
BYU11079	BYU11079	Gossypium hirsutum	Gh.improved	GhImpUSO	USDA, USA	251519881	32.8069	239690630	0.953	Ref7	SRR6311821	No	Yes	Yes	Yes	Yes
BYU11080	BYU11080	Gossypium hirsutum	Gh.improved	GhImpUSO	USDA, USA	163332246	21.3042	157226894	0.9626	Ref7	SRR6311842	No	Yes	Yes	Yes	Yes
BYU11081	BYU11081	Gossypium hirsutum	Gh.improved	GhImpUSO	USDA, USA	225400687	29.4001	219814755	0.9752	Ref7	SRR6311718	No	Yes	Yes	Yes	Yes
BYU11082	BYU11082	Gossypium hirsutum	Gh.improved	GhImpUSO	USDA, USA	191178183	24.9363	184852064	0.9669	Ref7	SRR6311717	No	Yes	Yes	Yes	Yes
BYU11083	BYU11083	Gossypium hirsutum	Gh.improved	GhImpUSO	USDA, USA	240122304	31.3203	231568557	0.9644	Ref7	SRR6311716	No	Yes	Yes	Yes	Yes
BYU11084	BYU11084	Gossypium hirsutum	Gh.improved	GhImpUSO	USDA, USA	206820613	26.9766	201197713	0.9728	Ref7	SRR6311715	No	Yes	Yes	Yes	Yes
BYU11085	BYU11085	Gossypium hirsutum	Gh.improved	GhImpUSO	USDA, USA	205766710	26.8391	199004123	0.9671	Ref7	SRR6311714	No	Yes	Yes	Yes	Yes
BYU11086	BYU11086	Gossypium hirsutum	Gh.improved	GhImpUSO	USDA, USA	228645144	29.8233	216942063	0.9488	Ref7	SRR6311713	No	Yes	Yes	Yes	Yes
BYU11087	BYU11087	Gossypium hirsutum	Gh.improved	GhImpUSO	USDA, USA	183237712	23.9006	177231500	0.9672	Ref7	SRR6311712	No	Yes	Yes	Yes	Yes
BYU11088	BYU11088	Gossypium hirsutum	Gh.improved	GhImpUSO	USDA, USA	228841135	29.8488	219261154	0.9581	Ref7	SRR6311711	No	Yes	Yes	Yes	Yes
BYU11089	BYU11089	Gossypium hirsutum	Gh.improved	GhImpUSO	USDA, USA	224573815	29.2922	217599412	0.9689	Ref7	SRR6311710	No	Yes	Yes	Yes	Yes
BYU11090	BYU11090	Gossypium hirsutum	Gh.improved	GhImpUSO	USDA, USA	171938337	22.4267	167318825	0.9731	Ref7	SRR6311709	No	Yes	Yes	Yes	Yes
BYU11091	BYU11091	Gossypium hirsutum	Gh.improved	GhImpUSO	USDA, USA	181885217	23.7242	176077131	0.9681	Ref7	SRR6311824	No	Yes	Yes	Yes	Yes
BYU11092	BYU11092	Gossypium hirsutum	Gh.improved	GhImpUSO	USDA, USA	230025284	30.0033	221595376	0.9634	Ref7	SRR6311825	No	Yes	Yes	Yes	Yes
BYU11093	BYU11093	Gossypium hirsutum	Gh.improved	GhImpUSO	USDA, USA	213018039	27.785	205447689	0.9645	Ref7	SRR6311822	No	Yes	Yes	Yes	Yes
BYU11094	BYU11094	Gossypium hirsutum	Gh.improved	GhImpUSO	USDA, USA	229854831	29.9811	222521192	0.9681	Ref7	SRR6311823	No	Yes	Yes	Yes	Yes
BYU11095	BYU11095	Gossypium hirsutum	Gh.improved	GhImpUSO	USDA, USA	175238570	22.8572	170168519	0.9711	Ref7	SRR6311828	No	Yes	Yes	Yes	Yes
BYU11096	BYU11096	Gossypium hirsutum	Gh.improved	GhImpUSO	USDA, USA	157313476	20.5191	153192154	0.9738	Ref7	SRR6311829	No	Yes	Yes	Yes	Yes
BYU11097	BYU11097	Gossypium hirsutum	Gh.improved	GhImpUSO	USDA, USA	181858485	23.7207	177314890	0.975	Ref7	SRR6311826	No	Yes	Yes	Yes	Yes
BYU11098	BYU11098	Gossypium hirsutum	Gh.improved	GhImpUSO	USDA, USA	179986614	23.4765	175525734	0.9752	Ref7	SRR6311827	No	Yes	Yes	Yes	Yes
BYU11099	BYU11099	Gossypium hirsutum	Gh.improved	GhImpUSO	USDA, USA	155706751	20.3096	150444804	0.9662	Ref7	SRR6311819	No	Yes	Yes	Yes	Yes
BYU11100	BYU11100	Gossypium hirsutum	Gh.improved	GhImpUSO	USDA, USA	156152310	20.3677	152144354	0.9743	Ref7	SRR6311820	No	Yes	Yes	Yes	Yes
BYU11101	BYU11101	Gossypium hirsutum	Gh.improved	GhImpUSO	USDA, USA	159598987	20.8173	155337067	0.9733	Ref7	SRR6311536	No	Yes	Yes	Yes	Yes
BYU11102	BYU11102	Gossypium hirsutum	Gh.improved	GhImpUSO	USDA, USA	154772988	20.1878	150795172	0.9743	Ref7	SRR6311535	No	Yes	Yes	Yes	Yes
BYU11103	BYU11103	Gossypium hirsutum	Gh.improved	GhImpUSO	USDA, USA	170738848	22.2703	165568703	0.9697	Ref7	SRR6311538	No	Yes	Yes	Yes	Yes
BYU11104	BYU11104	Gossypium hirsutum	Gh.improved	GhImpUSO	USDA, USA	152883110	19.9413	148468777	0.9711	Ref7	SRR6311537	No	Yes	Yes	Yes	Yes
BYU11105	BYU11105	Gossypium hirsutum	Gh.improved	GhImpUSO	USDA, USA	219456579	28.6248	211056461	0.9617	Ref7	SRR6311540	No	Yes	Yes	Yes	Yes
BYU11106	BYU11106	Gossypium hirsutum	Gh.improved	GhImpUSO	USDA, USA	227361924	29.6559	216992146	0.9544	Ref7	SRR6311539	No	Yes	Yes	Yes	Yes
BYU11107	BYU11107	Gossypium hirsutum	Gh.improved	GhImpUSO	USDA, USA	216770969	28.2745	209202487	0.9651	Ref7	SRR6311542	No	Yes	Yes	Yes	Yes
BYU11108	BYU11108	Gossypium hirsutum	Gh.improved	GhImpUSO	USDA, USA	180614697	23.5584	175894839	0.9739	Ref7	SRR6311541	No	Yes	Yes	Yes	Yes
BYU11109	BYU11109	Gossypium hirsutum	Gh.improved	GhImpUSO	USDA, USA	220944000	28.8188	214983316	0.973	Ref7	SRR6311534	No	Yes	Yes	Yes	Yes
BYU11110	BYU11110	Gossypium hirsutum	Gh.improved	GhImpUSO	USDA, USA	237468849	30.9742	232228652	0.9779	Ref7	SRR6311533	No	Yes	Yes	Yes	Yes
BYU11111	BYU11111	Gossypium hirsutum	Gh.improved	GhImpUSO	USDA, USA	188283676	24.5587	181981985	0.9665	Ref7	SRR6311569	No	Yes	Yes	Yes	No
BYU11112	BYU11112	Gossypium hirsutum	Gh.improved	GhImpUSO	USDA, USA	227744249	29.7058	220382766	0.9677	Ref7	SRR6311570	No	Yes	Yes	Yes	Yes
BYU11113	BYU11113	Gossypium hirsutum	Gh.improved	GhImpUSO	USDA, USA	184754745	24.0984	178056481	0.9637	Ref7	SRR6311571	No	Yes	Yes	Yes	Yes
BYU11114	BYU11114	Gossypium hirsutum	Gh.improved	GhImpUSO	USDA, USA	209960032	27.3861	204060774	0.9719	Ref7	SRR6311572	No	Yes	Yes	Yes	Yes
BYU11115	BYU11115	Gossypium hirsutum	Gh.improved	GhImpUSO	USDA, USA	181106079	23.6225	176691964	0.9756	Ref7	SRR6311565	No	Yes	Yes	Yes	Yes
BYU11116	BYU11116	Gossypium hirsutum	Gh.improved	GhImpUSO	USDA, USA	177280229	23.1235	171528152	0.9676	Ref7	SRR6311566	No	Yes	Yes	Yes	Yes
BYU11117	BYU11117	Gossypium hirsutum	Gh.improved	GhImpUSO	USDA, USA	197856175	25.8073	191288937	0.9668	Ref7	SRR6311567	No	Yes	Yes	Yes	Yes
BYU11118	BYU11118	Gossypium hirsutum	Gh.improved	GhImpUSO	USDA, USA	176313831	22.9975	167842256	0.952	Ref7	SRR6311568	No	Yes	Yes	Yes	Yes
BYU11119	BYU11119	Gossypium hirsutum	Gh.improved	GhImpUSO	USDA, USA	201915317	26.3368	195411739	0.9678	Ref7	SRR6311563	No	Yes	Yes	Yes	Yes
BYU11120	BYU11120	Gossypium hirsutum	Gh.improved	GhImpUSO	USDA, USA	203919022	26.5981	197294106	0.9675	Ref7	SRR6311564	No	Yes	Yes	Yes	Yes
BYU11121	BYU11121	Gossypium hirsutum	Gh.landrace	Ghlandrace	USDA, USA	190053025	24.7895	183549340	0.9658	Ref7	SRR6311676	No	Yes	Yes	Yes	Yes
BYU11122	BYU11122	Gossypium hirsutum	Gh.improved	GhImpUSO	USDA, USA	174333908	22.7392	169186679	0.9705	Ref7	SRR6311675	No	Yes	Yes	Yes	Yes
BYU11123	BYU11123	Gossypium hirsutum	Gh.improved	GhImpUSO	USDA, USA	231015492	30.1325	225338407	0.9754	Ref7	SRR6311674	No	Yes	Yes	Yes	Yes
BYU11124	BYU11067	Gossypium hirsutum	Gh.improved	GhImpUSO	USDA, USA	241660917	31.521	233777367	0.9674	Ref7	SRR6311673	No	Yes	Yes	Yes	Yes
BYU11125	BYU11125	Gossypium hirsutum	Gh.improved	GhImpUSO	USDA, USA	212831931	27.7607	207634008	0.9756	Ref7	SRR6311680	No	Yes	Yes	Yes	Yes
BYU11126	BYU11126	Gossypium hirsutum	Gh.improved	GhImpUSO	USDA, USA	185455593	24.1899	179140040	0.9659	Ref7	SRR6311679	No	Yes	Yes	Yes	Yes
BYU11127	BYU11127	Gossypium hirsutum	Gh.improved	GhImpUSO	USDA, USA	201173540	26.24	195190819	0.9703	Ref7	SRR6311678	No	Yes	Yes	Yes	Yes
BYU11128	BYU11128	Gossypium hirsutum	Gh.improved	GhImpUSO	USDA, USA	190819373	24.8895	183992057	0.9642	Ref7	SRR6311677	No	Yes	Yes	Yes	Yes
BYU11129	BYU11129	Gossypium hirsutum	Gh.improved	GhImpUSO	USDA, USA	209173417	27.2835	197328276	0.9434	Ref7	SRR6311672	No	Yes	Yes	Yes	Yes
BYU11130	BYU11130	Gossypium hirsutum	Gh.improved	GhImpUSO	USDA, USA	179459219	23.4077	172933476	0.9636	Ref7	SRR6311671	No	Yes	Yes	Yes	Yes
BYU11131	BYU11131	Gossypium hirsutum	Gh.improved	GhImpUSO	USDA, USA	219451365	28.6241	210370371	0.9586	Ref7	SRR6311783	No	Yes	Yes	Yes	Yes
BYU11132	BYU11132	Gossypium hirsutum	Gh.improved	GhImpUSO	USDA, USA	213128497	27.7994	205297519	0.9633	Ref7	SRR6311784	No	Yes	Yes	Yes	Yes
BYU11133	BYU11133	Gossypium hirsutum	Gh.improved	GhImpUSO	USDA, USA	174790550	22.7988	166585800	0.9531	Ref7	SRR6311781	No	Yes	Yes	Yes	Yes
BYU11134	BYU11134	Gossypium hirsutum	Gh.improved	GhImpUSO	USDA, USA	211135556	27.5394	201435226	0.9541	Ref7	SRR6311782	No	Yes	Yes	Yes	Yes
BYU11135	BYU11135	Gossypium hirsutum	Gh.improved	GhImpUSO	USDA, USA	247883219	32.3326	238854578	0.9636	Ref7	SRR6311779	No	Yes	Yes	Yes	Yes
BYU11136	BYU11136	Gossypium hirsutum	Gh.improved	GhImpUSO	USDA, USA	199996451	26.0865	193640826	0.9682	Ref7	SRR6311780	No	Yes	Yes	Yes	Yes
BYU11137	BYU11137	Gossypium hirsutum	Gh.improved	GhImpUSO	USDA, USA	257788403	33.6246	247164334	0.9588	Ref7	SRR6311777	No	Yes	Yes	Yes	Yes
BYU11138	BYU11138	Gossypium hirsutum	Gh.improved	GhImpUSO	USDA, USA	178393095	23.2687	172431661	0.9666	Ref7	SRR6311778	No	Yes	Yes	Yes	Yes
BYU11139	BYU11139	Gossypium hirsutum	Gh.improved	GhImpUSO	USDA, USA	228978308	29.8667	223357601	0.9755	Ref7	SRR6311785	No	Yes	Yes	Yes	Yes
BYU11140	BYU11140	Gossypium hirsutum	Gh.improved	GhImpUSO	USDA, USA	215988462	28.1724	208065957	0.9633	Ref7	SRR6311786	No	Yes	Yes	Yes	Yes
BYU11141	BYU11141	Gossypium hirsutum	Gh.improved	GhImpUSO	USDA, USA	177757092	23.1857	168929683	0.9503	Ref7	SRR6311500	No	Yes	Yes	Yes	Yes
BYU11142	BYU11142	Gossypium hirsutum	Gh.improved	GhImpUSO	USDA, USA	249299693	32.5174	241738820	0.9697	Ref7	SRR6311818	No	Yes	Yes	Yes	Yes
BYU11143	BYU11143	Gossypium hirsutum	Gh.improved	GhImpUSO	USDA, USA	186534805	24.3306	180771813	0.9691	Ref7	SRR6311502	No	Yes	Yes	Yes	Yes
BYU11144	BYU11144	Gossypium hirsutum	Gh.landrace	Ghlandrace	USDA, USA	215628666	28.1255	205635781	0.9537	Ref7	SRR6311501	No	Yes	Yes	Yes	Yes
BYU11145	BYU11145	Gossypium hirsutum	Gh.landrace	Ghlandrace	USDA, USA	184986793	24.1287	179511535	0.9704	Ref7	SRR6311496	No	Yes	Yes	Yes	Yes
BYU11146	BYU11146	Gossypium hirsutum	Gh.landrace	Ghlandrace	USDA, USA	176315981	22.9977	170081592	0.9646	Ref7	SRR6311495	No	Yes	Yes	Yes	Yes
BYU11147	BYU11147	Gossypium hirsutum	Gh.improved	GhImpUSO	USDA, USA	186217328	24.2892	179658795	0.9648	Ref7	SRR6311498	No	Yes	Yes	Yes	Yes
BYU11148	BYU11148	Gossypium hirsutum	Gh.improved	GhImpUSO	USDA, USA	196897515	25.6823	191965436	0.975	Ref7	SRR6311497	No	Yes	Yes	Yes	Yes
BYU11149	BYU11149	Gossypium hirsutum	Gh.improved	GhImpUSO	USDA, USA	210572002	27.4659	205468608	0.9758	Ref7	SRR6311606	No	Yes	Yes	Yes	Yes
BYU11150	BYU11150	Gossypium hirsutum	Gh.improved	GhImpUSO	USDA, USA	210059479	27.3991	205414065	0.9779	Ref7	SRR6311605	No	Yes	Yes	Yes	Yes
BYU11151	BYU11151	Gossypium hirsutum	Gh.improved	GhImpUSO	USDA, USA	181234954	23.6393	175526052	0.9685	Ref7	SRR6311508	No	Yes	Yes	Yes	No
BYU11152	BYU11152	Gossypium hirsutum	Gh.improved	GhImpUSO	USDA, USA	193666740	25.2609	187731158	0.9694	Ref7	SRR6311507	No	Yes	Yes	Yes	Yes
BYU11153	BYU11153	Gossypium hirsutum	Gh.improved	GhImpUSO	USDA, USA	157356183	20.5247	153022911	0.9725	Ref7	SRR6311731	No	Yes	Yes	Yes	Yes
BYU11154	BYU11154	Gossypium hirsutum	Gh.improved	GhImpUSO	USDA, USA	196636583	25.6482	191898963	0.9759	Ref7	SRR6311732	No	Yes	Yes	Yes	Yes
BYU11155	BYU11155	Gossypium hirsutum	Gh.improved	GhImpUSO	USDA, USA	171931819	22.4259	167686677	0.9753	Ref7	SRR6311733	No	Yes	Yes	Yes	Yes
BYU11156	BYU11053	Gossypium hirsutum	Gh.improved	GhImpUSO	USDA, USA	170378079	22.2232	164992981	0.9684	Ref7	SRR6311734	No	Yes	Yes	Yes	Yes
BYU11157	BYU11157	Gossypium hirsutum	Gh.improved	GhImpUSO	USDA, USA	207325936	27.0425	200008258	0.9647	Ref7	SRR6311735	No	Yes	Yes	Yes	Yes
BYU11158	BYU11158	Gossypium hirsutum	Gh.improved	GhImpUSO	USDA, USA	204290615	26.6466	196066731	0.9597	Ref7	SRR6311736	No	Yes	Yes	Yes	Yes
BYU11159	BYU11159	Gossypium hirsutum	Gh.improved	GhImpUSO	USDA, USA	168456620	21.9726	163433528	0.9702	Ref7	SRR6311737	No	Yes	Yes	Yes	Yes
BYU11160	BYU11160	Gossypium hirsutum	Gh.improved	GhImpUSO	USDA, USA	180264207	23.5127	174325366	0.9671	Ref7	SRR6311738	No	Yes	Yes	Yes	Yes
BYU11161	BYU11161	Gossypium hirsutum	Gh.landrace	Ghlandrace	USDA, USA	165350785	21.5675	160794547	0.9724	Ref7	SRR6311729	No	Yes	Yes	Yes	Yes
BYU11162	BYU11162	Gossypium hirsutum	Gh.landrace	Ghlandrace	USDA, USA	195511857	25.5015	188952745	0.9665	Ref7	SRR6311730	No	Yes	Yes	Yes	Yes
BYU11163	BYU11163	Gossypium hirsutum	Gh.improved	GhImpUSO	USDA, USA	175153150	22.8461	168272958	0.9607	Ref7	SRR6311858	No	Yes	Yes	Yes	Yes
BYU11164	BYU11164	Gossypium hirsutum	Gh.improved	GhImpUSO	USDA, USA	150086313	19.5765	145164117	0.9672	Ref7	SRR6311857	No	Yes	Yes	Yes	Yes
BYU11165	BYU11165	Gossypium hirsutum	Gh.improved	GhImpUSO	USDA, USA	184936429	24.1221	179945032	0.973	Ref7	SRR6311856	No	Yes	Yes	Yes	Yes
BYU11166	BYU11166	Gossypium hirsutum	Gh.improved	GhImpUSO	USDA, USA	155143834	20.2362	149355491	0.9627	Ref7	SRR6311855	No	Yes	Yes	Yes	Yes
BYU11167	BYU11167	Gossypium hirsutum	Gh.improved	GhImpUSO	USDA, USA	174602708	22.7743	170650284	0.9774	Ref7	SRR6311854	No	Yes	Yes	Yes	Yes
BYU11168	BYU11168	Gossypium hirsutum	Gh.improved	GhImpUSO	USDA, USA	175517953	22.8936	170703433	0.9726	Ref7	SRR6311853	No	Yes	Yes	Yes	Yes
BYU11169	BYU11169	Gossypium hirsutum	Gh.improved	GhImpUSO	USDA, USA	223385919	29.1373	218630773	0.9787	Ref7	SRR6311852	No	Yes	Yes	Yes	Yes
BYU11170	BYU11170	Gossypium hirsutum	Gh.landrace	Ghlandrace	USDA, USA	164400619	21.4436	158796592	0.9659	Ref7	SRR6311851	No	Yes	Yes	Yes	Yes
BYU11171	BYU11171	Gossypium hirsutum	Gh.landrace	Ghlandrace	USDA, USA	169406053	22.0964	165229084	0.9753	Ref7	SRR6311860	No	Yes	Yes	Yes	Yes
BYU11172	BYU11172	Gossypium hirsutum	Gh.improved	GhImpUSO	USDA, USA	193765443	25.2738	186547807	0.9628	Ref7	SRR6311859	No	Yes	Yes	Yes	Yes
BYU11173	BYU11173	Gossypium hirsutum	Gh.improved	GhImpUSO	USDA, USA	245373150	32.0052	238941341	0.9738	Ref7	SRR6311870	No	Yes	Yes	Yes	Yes
BYU11174	BYU11174	Gossypium hirsutum	Gh.improved	GhImpUSO	USDA, USA	188206247	24.5486	183808861	0.9766	Ref7	SRR6311869	No	Yes	Yes	Yes	Yes
BYU11175	BYU11175	Gossypium hirsutum	Gh.improved	GhImpUSO	USDA, USA	165574904	21.5967	161547150	0.9757	Ref7	SRR6311868	No	Yes	Yes	Yes	Yes
BYU11176	BYU11176	Gossypium hirsutum	Gh.improved	GhImpUSO	USDA, USA	213730206	27.8779	207568437	0.9712	Ref7	SRR6311867	No	Yes	Yes	Yes	Yes
BYU11177	BYU11177	Gossypium hirsutum	Gh.landrace	Ghlandrace	USDA, USA	187316312	24.4326	180355283	0.9628	Ref7	SRR6311866	No	Yes	Yes	Yes	Yes
BYU11178	BYU11178	Gossypium hirsutum	Gh.improved	GhImpUSO	USDA, USA	207508724	27.0664	199886890	0.9633	Ref7	SRR6311865	No	Yes	Yes	Yes	Yes
BYU11179	BYU11179	Gossypium hirsutum	Gh.improved	GhImpUSO	USDA, USA	196306544	25.6052	192094528	0.9785	Ref7	SRR6311864	No	Yes	Yes	Yes	Yes
BYU11180	BYU11180	Gossypium hirsutum	Gh.improved	GhImpUSO	USDA, USA	213234306	27.8132	207033189	0.9709	Ref7	SRR6311863	No	Yes	Yes	Yes	Yes
BYU11181	BYU11181	Gossypium hirsutum	Gh.landrace	Ghlandrace	USDA, USA	210758794	27.4903	205623487	0.9756	Ref7	SRR6311862	No	Yes	Yes	Yes	Yes
BYU11182	BYU11182	Gossypium hirsutum	Gh.improved	GhImpUSO	USDA, USA	202805250	26.4529	196456572	0.9687	Ref7	SRR6311861	No	Yes	Yes	Yes	Yes
BYU11183	BYU11183	Gossypium hirsutum	Gh.improved	GhImpUSO	USDA, USA	233932590	30.5129	224384629	0.9592	Ref7	SRR6311739	No	Yes	Yes	Yes	Yes
BYU11184	BYU11184	Gossypium hirsutum	Gh.improved	GhImpUSO	USDA, USA	195465878	25.4955	191323996	0.9788	Ref7	SRR6311740	No	Yes	Yes	Yes	Yes
BYU11185	BYU11185	Gossypium hirsutum	Gh.improved	GhImpUSO	USDA, USA	231502321	30.196	225501335	0.9741	Ref7	SRR6311741	No	Yes	Yes	Yes	Yes
BYU11186	BYU11186	Gossypium hirsutum	Gh.improved	GhImpUSO	USDA, USA	202462551	26.4082	197758434	0.9768	Ref7	SRR6311742	No	Yes	Yes	Yes	Yes
BYU11187	BYU11187	Gossypium hirsutum	Gh.improved	GhImpUSO	USDA, USA	219316773	28.6065	210903910	0.9616	Ref7	SRR6311743	No	Yes	Yes	Yes	Yes
BYU11188	BYU11188	Gossypium hirsutum	Gh.improved	GhImpUSO	USDA, USA	194442996	25.3621	189736164	0.9758	Ref7	SRR6311744	No	Yes	Yes	Yes	Yes
BYU11189	BYU11189	Gossypium hirsutum	Gh.improved	GhImpUSO	USDA, USA	214625548	27.9946	210589925	0.9812	Ref7	SRR6311745	No	Yes	Yes	Yes	Yes
BYU12210	BYU12210	Gossypium hirsutum	Gh.landrace	Ghlandrace	Raleigh, USA	246880445	32.2018	241357504	0.9776	Ref7	SRR6334710	No	Yes	Yes	Yes	Yes
BYU12211	BYU12211	Gossypium hirsutum	Gh.improved	GhImpUSO	Raleigh, USA	271858438	35.4598	266772952	0.9813	Ref7	SRR6334711	No	Yes	Yes	Yes	Yes
BYU12212	BYU12212	Gossypium hirsutum	Gh.landrace	Ghlandrace	lowa, USA	239236729	31.2048	230215748	0.9623	Ref7	SRR6311620	No	Yes	Yes	Yes	Yes
BYU12213	BYU12213	Gossypium hirsutum	Gh.landrace	Ghlandrace	lowa, USA	224003506	29.2178	217691465	0.9718	Ref7	SRR6311623	No	Yes	Yes	Yes	Yes
BYU12214	BYU12214	Gossypium hirsutum	Gh.landrace	Ghlandrace	lowa, USA	223107326	29.101	216020301	0.9682	Ref7	SRR6311622	No	Yes	Yes	Yes	Yes
BYU12215	BYU12215	Gossypium hirsutum	Gh.landrace	Ghlandrace	lowa, USA	201830766	26.3258	193909805	0.9608	Ref7	SRR6311486	No	Yes	Yes	Yes	Yes
BYU12216	BYU12216	Gossypium hirsutum	Gh.landrace	Ghlandrace	lowa, USA	209697353	27.3518	204709302	0.9762	Ref7	SRR6311487	No	Yes	Yes	Yes	Yes
BYU12217	BYU12217	Gossypium hirsutum	Gh.landrace	Ghlandrace	lowa, USA	207838779	27.1094	199846839	0.9615	Ref7	SRR6311484	No	Yes	Yes	Yes	Yes
BYU12218	BYU12218	Gossypium hirsutum	Gh.landrace	Ghlandrace	lowa, USA	194601707	25.3828	189761733	0.9751	Ref7	SRR6311485	No	Yes	Yes	Yes	Yes
BYU12219	BYU12219	Gossypium hirsutum	Gh.landrace	Ghlandrace	lowa, USA	241407599	31.4879	234649029	0.972	Ref7	SRR6311490	No	Yes	Yes	Yes	Yes
BYU12220	BYU12220	Gossypium hirsutum	Gh.improved	GhImpUSO	lowa, USA	188962854	24.6473	177849652	0.9412	Ref7	SRR6311491	No	Yes	Yes	Yes	Yes
BYU12221	BYU12221	Gossypium hirsutum	Gh.landrace	Ghlandrace	lowa, USA	210792419	27.4947	204508073	0.9702	Ref7	SRR6311488	No	Yes	Yes	Yes	Yes
BYU12222	BYU12222	Gossypium hirsutum	Gh.landrace	Ghlandrace	lowa, USA	167740403	21.8792	163656748	0.9757	Ref7	SRR6311489	No	Yes	Yes	Yes	Yes
BYU12223	BYU12223	Gossypium hirsutum	Gh.landrace	Ghlandrace	lowa, USA	223342824	29.1317	214958274	0.9625	Ref7	SRR6311492	No	Yes	Yes	Yes	Yes
BYU12224	BYU12224	Gossypium hirsutum	Gh.landrace	Ghlandrace	lowa, USA	190779392	24.8843	185180863	0.9707	Ref7	SRR6311493	No	Yes	Yes	Yes	Yes
BYU12225	BYU12225	Gossypium hirsutum	Gh.landrace	Ghlandrace	lowa, USA	230153013	30.02	222368934	0.9662	Ref7	SRR6311625	No	Yes	Yes	Yes	Yes
BYU12226	BYU12226	Gossypium hirsutum	Gh.landrace	Ghlandrace	lowa, USA	195030385	25.4387	190013423	0.9743	Ref7	SRR6311626	No	Yes	Yes	Yes	Yes
BYU12227	BYU12227	Gossypium hirsutum	Gh.landrace	Ghlandrace	lowa, USA	217263893	28.3388	212517833	0.9782	Ref7	SRR6311691	No	Yes	Yes	Yes	Yes
BYU12228	BYU12228	Gossypium hirsutum	Gh.landrace	Ghlandrace	lowa, USA	199119384	25.9721	190146785	0.9549	Ref7	SRR6311629	No	Yes	Yes	Yes	Yes
BYU12229	BYU12229	Gossypium hirsutum	Gh.landrace	Ghlandrace	USDA, USA	210518931	27.459	206221407	0.9796	Ref7	SRR6311621	No	Yes	Yes	Yes	Yes
BYU12230	BYU12230	Gossypium hirsutum	Gh.improved	GhImpUSO	lowa, USA	184283266	24.0369	167796951	0.9105	Ref7	SRR6311692	No	Yes	Yes	Yes	Yes
BYU12231	BYU12231	Gossypium hirsutum	Gh.landrace	Ghlandrace	USDA, USA	242550261	31.637	236882547	0.9766	Ref7	SRR6311661	No	Yes	Yes	Yes	Yes
BYU12232	BYU12232	Gossypium hirsutum	Gh.landrace	Ghlandrace	USDA, USA	204661360	26.695	199631563	0.9754	Ref7	SRR6311608	No	Yes	Yes	Yes	Yes
BYU12233	BYU12233	Gossypium hirsutum	Gh.landrace	Ghlandrace	USDA, USA	231831931	30.2389	227230253	0.9802	Ref7	SRR6311756	No	Yes	Yes	Yes	Yes
BYU12234	BYU12234	Gossypium hirsutum	Gh.landrace	Ghlandrace	USDA, USA	228707821	29.8315	224587472	0.982	Ref7	SRR6311774	No	Yes	Yes	Yes	Yes
BYU12235	BYU12235	Gossypium hirsutum	Gh.improved	GhImpUSO	USDA, USA	244358717	31.8729	239572629	0.9804	Ref7	SRR6311543	No	Yes	Yes	Yes	Yes
BYU12236	BYU12236	Gossypium hirsutum	Gh.landrace	Ghlandrace	USDA, USA	175644106	22.9101	166377846	0.9472	Ref7	SRR6311808	No	Yes	Yes	Yes	Yes
BYU12237	BYU12237	Gossypium hirsutum	Gh.landrace	Ghlandrace	USDA, USA	211160479	27.5427	205259528	0.9721	Ref7	SRR6311882	No	Yes	Yes	Yes	Yes
BYU12238	BYU12238	Gossypium hirsutum	Gh.improved	GhImpUSO	USDA, USA	236282793	30.8195	230608016	0.976	Ref7	SRR6311898	No	Yes	Yes	Yes	Yes
BYU12239	BYU12239	Gossypium hirsutum	Gh.improved	GhImpUSO	USDA, USA	238798674	31.1477	234829615	0.9834	Ref7	SRR6311544	No	Yes	Yes	Yes	Yes
BYU12240	BYU12240	Gossypium hirsutum	Gh.improved	GhImpUSO	USDA, USA	219897163	28.6822	215587910	0.9804	Ref7	SRR6311770	No	Yes	Yes	Yes	Yes
BYU12241	BYU12241	Gossypium hirsutum	Gh.landrace	Ghlandrace	USDA, USA	230306062	30.0399	225532513	0.9793	Ref7	SRR6311772	No	Yes	Yes	Yes	Yes
BYU12242	BYU12242	Gossypium hirsutum	Gh.improved	GhImpUSO	USDA, USA	249749080	32.576	244522768	0.9791	Ref7	SRR6311698	No	Yes	Yes	Yes	Yes
BYU12243	BYU12243	Gossypium hirsutum	Gh.improved	GhImpUSO	USDA, USA	259665500	33.8694	253780427	0.9773	Ref7	SRR6311896	No	Yes	Yes	Yes	Yes
BYU12244	BYU12244	Gossypium hirsutum	Gh.landrace	Ghlandrace	USDA, USA	194202636	25.3308	190907865	0.983	Ref7	SRR6311545	No	Yes	Yes	Yes	Yes
BYU12245	BYU12245	Gossypium hirsutum	Gh.improved	GhImpUSO	USDA, USA	217430153	28.3605	212088574	0.9754	Ref7	SRR6311763	No	Yes	Yes	Yes	Yes
BYU12246	BYU12246	Gossypium hirsutum	Gh.improved	GhImpUSO	USDA, USA	216065554	28.1825	210941117	0.9763	Ref7	SRR6311531	No	Yes	Yes	Yes	Yes
BYU12247	BYU12247	Gossypium hirsutum	Gh.improved	GhImpUSO	USDA, USA	214523433	27.9813	209004904	0.9743	Ref7	SRR6311873	No	Yes	Yes	Yes	Yes
BYU12248	BYU12248	Gossypium hirsutum	Gh.landrace	Ghlandrace	USDA, USA	194516349	25.3717	190515728	0.9794	Ref7	SRR6311894	No	Yes	Yes	Yes	Yes
BYU12249	BYU12249	Gossypium hirsutum	Gh.improved	GhImpUSO	USDA, USA	253584071	33.0762	247622916	0.9765	Ref7	SRR6311653	No	Yes	Yes	Yes	Yes
BYU12250	BYU12250	Gossypium hirsutum	Gh.landrace	Ghlandrace	USDA, USA	252284294	32.9066	246829583	0.9784	Ref7	SRR6311603	No	Yes	Yes	Yes	Yes
BYU12251	BYU12251	Gossypium hirsutum	Gh.landrace	Ghlandrace	USDA, USA	231830728	30.2388	226556158	0.9772	Ref7	SRR6311530	No	Yes	Yes	Yes	Yes
BYU12252	BYU12252	Gossypium hirsutum	Gh.landrace	Ghlandrace	USDA, USA	242086563	31.5765	237539843	0.9812	Ref7	SRR6311546	No	Yes	Yes	Yes	Yes
BYU12253	BYU12253	Gossypium hirsutum	Gh.landrace	Ghlandrace	USDA, USA	194387166	25.3548	189617797	0.9755	Ref7	SRR6311886	No	Yes	Yes	Yes	Yes
BYU12254	BYU12254	Gossypium hirsutum	Gh.landrace	Ghlandrace	USDA, USA	214200411	27.9392	210039262	0.9806	Ref7	SRR6311547	No	Yes	Yes	Yes	Yes
BYU12255	BYU12255	Gossypium hirsutum	Gh.landrace	Ghlandrace	USDA, USA	251773011	32.84	247181963	0.9818	Ref7	SRR6311526	No	Yes	Yes	Yes	Yes
BYU12256	BYU12256	Gossypium hirsutum	Gh.landrace	Ghlandrace	USDA, USA	236134352	30.8001	230357406	0.9755	Ref7	SRR6311805	No	Yes	Yes	Yes	Yes
BYU12257	BYU12257	Gossypium hirsutum	Gh.landrace	Ghlandrace	USDA, USA	198455812	25.8855	194218803	0.9787	Ref7	SRR6311594	No	Yes	Yes	Yes	Yes
BYU12258	BYU12258	Gossypium hirsutum	Gh.landrace	Ghlandrace	USDA, USA	160332364	20.9129	155558717	0.9702	Ref7	SRR6311548	No	Yes	Yes	Yes	Yes
BYU12259	BYU12259	Gossypium hirsutum	Gh.landrace	Ghlandrace	USDA, USA	232839678	30.3704	227891009	0.9787	Ref7	SRR6311549	No	Yes	Yes	Yes	Yes
BYU12260	BYU12260	Gossypium hirsutum	Gh.landrace	Ghlandrace	USDA, USA	268051125	34.9632	262447795	0.9791	Ref7	SRR6311550	No	Yes	Yes	Yes	Yes
BYU12261	BYU12261	Gossypium hirsutum	Gh.improved	GhImpUSO	USDA, USA	223548477	29.1585	217726278	0.974	Ref7	SRR6311815	No	Yes	Yes	Yes	Yes
BYU12262	BYU12262	Gossypium hirsutum	Gh.landrace	Ghlandrace	USDA, USA	222122252	28.9725	217785150	0.9805	Ref7	SRR6311551	No	Yes	Yes	Yes	Yes
BYU12263	BYU12263	Gossypium hirsutum	Gh.landrace	Ghlandrace	USDA, USA	234459413	30.5817	226054420	0.9642	Ref7	SRR6311552	No	Yes	Yes	Yes	Yes
BYU12264	BYU12264	Gossypium hirsutum	Gh.landrace	Ghlandrace	USDA, USA	203605844	26.5573	199323893	0.979	Ref7	SRR6311835	No	Yes	Yes	Yes	Yes
BYU12265	BYU12265	Gossypium hirsutum	Gh.landrace	Ghlandrace	USDA, USA	257003225	33.5222	251874487	0.98	Ref7	SRR6311834	No	Yes	Yes	Yes	Yes
BYU12266	BYU12266	Gossypium hirsutum	Gh.landrace	Ghlandrace	USDA, USA	222446705	29.0148	214470685	0.9641	Ref7	SRR6311837	No	Yes	Yes	Yes	Yes
BYU12267	BYU12267	Gossypium hirsutum	Gh.landrace	Ghlandrace	USDA, USA	162452469	21.1895	158396065	0.975	Ref7	SRR6311836	No	Yes	Yes	Yes	Yes
BYU12268	BYU12268	Gossypium hirsutum	Gh.improved	GhImpUSO	USDA, USA	232276975	30.297	225054692	0.9689	Ref7	SRR6311831	No	Yes	Yes	Yes	Yes
BYU12269	BYU12269	Gossypium hirsutum	Gh.landrace	Ghlandrace	USDA, USA	205920654	26.8592	201450180	0.9783	Ref7	SRR6311830	No	Yes	Yes	Yes	Yes
BYU12270	BYU12270	Gossypium hirsutum	Gh.landrace	Ghlandrace	USDA, USA	268879445	35.0712	262199797	0.9752	Ref7	SRR6311790	No	Yes	Yes	Yes	Yes
BYU12271	BYU12271	Gossypium hirsutum	Gh.landrace	Ghlandrace	USDA, USA	223777453	29.1884	218396774	0.976	Ref7	SRR6311704	No	Yes	Yes	Yes	Yes
BYU12272	BYU12272	Gossypium hirsutum	Gh.landrace	Ghlandrace	USDA, USA	227752141	29.7068	222847895	0.9785	Ref7	SRR6311601	No	Yes	Yes	Yes	Yes
BYU12273	BYU12273	Gossypium hirsutum	Gh.improved	GhImpUSO	USDA, USA	210016342	27.3934	206555162	0.9835	Ref7	SRR6311833	No	Yes	Yes	Yes	Yes
BYU12274	BYU12274	Gossypium hirsutum	Gh.landrace	Ghlandrace	USDA, USA	240107757	31.3184	233767946	0.9736	Ref7	SRR6311746	No	Yes	Yes	Yes	Yes
BYU12275	BYU12275	Gossypium hirsutum	Gh.landrace	Ghlandrace	USDA, USA	249180924	32.5019	243401536	0.9768	Ref7	SRR6311892	No	Yes	Yes	Yes	Yes
BYU12276	BYU12276	Gossypium hirsutum	Gh.landrace	Ghlandrace	USDA, USA	226871238	29.5919	222085365	0.9789	Ref7	SRR6311890	No	Yes	Yes	Yes	Yes
BYU12277	BYU12277	Gossypium hirsutum	Gh.improved	GhImpUSO	USDA, USA	256782113	33.4933	249970654	0.9735	Ref7	SRR6311800	No	Yes	Yes	Yes	Yes
BYU12278	BYU12278	Gossypium hirsutum	Gh.landrace	Ghlandrace	USDA, USA	251773057	32.84	246334711	0.9784	Ref7	SRR6311598	No	Yes	Yes	Yes	Yes
BYU12279	BYU12279	Gossypium hirsutum	Gh.landrace	Ghlandrace	USDA, USA	262146568	34.193	254830661	0.9721	Ref7	SRR6311659	No	Yes	Yes	Yes	Yes
BYU12280	BYU12280	Gossypium hirsutum	Gh.landrace	Ghlandrace	USDA, USA	253340808	33.0445	243039653	0.9593	Ref7	SRR6311660	No	Yes	Yes	Yes	Yes
BYU12281	BYU12281	Gossypium hirsutum	Gh.landrace	Ghlandrace	USDA, USA	253923809	33.1205	246920093	0.9724	Ref7	SRR6311832	No	Yes	Yes	Yes	Yes
BYU12282	BYU12282	Gossypium hirsutum	Gh.landrace	Ghlandrace	USDA, USA	283549223	36.9847	276011418	0.9734	Ref7	SRR6311888	No	Yes	Yes	Yes	Yes
BYU12283	BYU12283	Gossypium hirsutum	Gh.landrace	Ghlandrace	USDA, USA	208969364	27.2569	204396897	0.9781	Ref7	SRR6311839	No	Yes	Yes	Yes	Yes
BYU12284	BYU12284	Gossypium hirsutum	Gh.landrace	Ghlandrace	USDA, USA	214776256	28.0143	208973638	0.973	Ref7	SRR6311699	No	Yes	Yes	Yes	Yes
BYU12285	BYU12285	Gossypium hirsutum	Gh.landrace	Ghlandrace	USDA, USA	247871109	32.331	238572864	0.9625	Ref7	SRR6311705	No	Yes	Yes	Yes	Yes
BYU12286	BYU12286	Gossypium hirsutum	Gh.landrace	Ghlandrace	USDA, USA	228050944	29.7458	222299710	0.9748	Ref7	SRR6311776	No	Yes	Yes	Yes	Yes
BYU12287	BYU12287	Gossypium hirsutum	Gh.landrace	Ghlandrace	USDA, USA	213969818	27.9091	209057380	0.977	Ref7	SRR6311899	No	Yes	Yes	Yes	Yes
BYU12288	BYU12288	Gossypium hirsutum	Gh.landrace	Ghlandrace	USDA, USA	248604164	32.4266	242573138	0.9757	Ref7	SRR6311838	No	Yes	Yes	Yes	Yes
BYU12289	BYU12289	Gossypium hirsutum	Gh.landrace	Ghlandrace	USDA, USA	241947861	31.5584	236095357	0.9758	Ref7	SRR6311701	No	Yes	Yes	Yes	Yes
BYU12290	BYU12290	Gossypium hirsutum	Gh.landrace	Ghlandrace	USDA, USA	275403488	35.9222	270489572	0.9822	Ref7	SRR6311725	No	Yes	Yes	Yes	Yes
BYU12291	BYU12291	Gossypium hirsutum	Gh.landrace	Ghlandrace	USDA, USA	264363381	34.4822	254859141	0.964	Ref7	SRR6311726	No	Yes	Yes	Yes	Yes
BYU12292	BYU12292	Gossypium hirsutum	Gh.landrace	Ghlandrace	USDA, USA	201032617	26.2216	193964107	0.9648	Ref7	SRR6311723	No	Yes	Yes	Yes	Yes
BYU12293	BYU12293	Gossypium hirsutum	Gh.landrace	Ghlandrace	USDA, USA	218827349	28.5427	213112072	0.9739	Ref7	SRR6311724	No	Yes	Yes	Yes	Yes
BYU12294	BYU12294	Gossypium hirsutum	Gh.landrace	Ghlandrace	USDA, USA	190538801	24.8529	185491893	0.9735	Ref7	SRR6311707	No	Yes	Yes	Yes	Yes
BYU12295	BYU12295	Gossypium hirsutum	Gh.landrace	Ghlandrace	USDA, USA	188296807	24.5605	184057124	0.9775	Ref7	SRR6311721	No	Yes	Yes	Yes	Yes
BYU12296	BYU12296	Gossypium hirsutum	Gh.landrace	Ghlandrace	USDA, USA	222028618	28.9603	216134087	0.9735	Ref7	SRR6311722	No	Yes	Yes	Yes	Yes
BYU12297	BYU12297	Gossypium hirsutum	Gh.landrace	Ghlandrace	USDA, USA	211536909	27.5918	204851586	0.9684	Ref7	SRR6311700	No	Yes	Yes	Yes	Yes
BYU12298	BYU12298	Gossypium hirsutum	Gh.landrace	Ghlandrace	USDA, USA	227050917	29.6153	221957576	0.9776	Ref7	SRR6311719	No	Yes	Yes	Yes	Yes
BYU12299	BYU12299	Gossypium hirsutum	Gh.landrace	Ghlandrace	USDA, USA	270094171	35.2297	264398236	0.9789	Ref7	SRR6311720	No	Yes	Yes	Yes	Yes
BYU12300	BYU12300	Gossypium hirsutum	Gh.improved	GhImpUSO	USDA, USA	212104418	27.6658	202799369	0.9561	Ref7	SRR6311801	No	Yes	Yes	Yes	Yes
BYU12301	BYU12301	Gossypium hirsutum	Gh.improved	GhImpUSO	USDA, USA	246278857	32.1233	241826015	0.9819	Ref7	SRR6311889	No	Yes	Yes	Yes	Yes
BYU12302	BYU12302	Gossypium hirsutum	Gh.landrace	Ghlandrace	USDA, USA	233276102	30.4273	224752830	0.9635	Ref7	SRR6311727	No	Yes	Yes	Yes	Yes
BYU12303	BYU12303	Gossypium hirsutum	Gh.landrace	Ghlandrace	USDA, USA	202117235	26.3631	198362550	0.9814	Ref7	SRR6311728	No	Yes	Yes	Yes	Yes
BYU12304	BYU12304	Gossypium hirsutum	Gh.landrace	Ghlandrace	USDA, USA	241315339	31.4759	236339051	0.9794	Ref7	SRR6311636	No	Yes	Yes	Yes	Yes
BYU12305	BYU12305	Gossypium hirsutum	Gh.landrace	Ghlandrace	USDA, USA	230598406	30.0781	226021945	0.9802	Ref7	SRR6311635	No	Yes	Yes	Yes	Yes
BYU12306	BYU12306	Gossypium hirsutum	Gh.landrace	Ghlandrace	USDA, USA	251962522	32.8647	244320796	0.9697	Ref7	SRR6311759	No	Yes	Yes	Yes	Yes
BYU12307	BYU12307	Gossypium hirsutum	Gh.landrace	Ghlandrace	USDA, USA	229678340	29.958	225693984	0.9827	Ref7	SRR6311634	No	Yes	Yes	Yes	Yes
BYU12308	BYU12308	Gossypium hirsutum	Gh.landrace	Ghlandrace	USDA, USA	234638913	30.6051	230184765	0.981	Ref7	SRR6311633	No	Yes	Yes	Yes	Yes
BYU12309	BYU12309	Gossypium hirsutum	Gh.landrace	Ghlandrace	USDA, USA	168564174	21.9866	165273795	0.9805	Ref7	SRR6311640	No	Yes	Yes	Yes	Yes
BYU12310	BYU12310	Gossypium hirsutum	Gh.improved	GhImpUSO	USDA, USA	207290486	27.0379	201364820	0.9714	Ref7	SRR6311761	No	Yes	Yes	Yes	Yes
BYU12311	BYU12311	Gossypium hirsutum	Gh.landrace	Ghlandrace	USDA, USA	226815559	29.5846	214298633	0.9448	Ref7	SRR6311639	No	Yes	Yes	Yes	Yes
BYU12312	BYU12312	Gossypium hirsutum	Gh.landrace	Ghlandrace	USDA, USA	237501809	30.9785	232941952	0.9808	Ref7	SRR6311638	No	Yes	Yes	Yes	Yes
BYU12313	BYU12313	Gossypium hirsutum	Gh.landrace	Ghlandrace	USDA, USA	240360401	31.3514	233513899	0.9715	Ref7	SRR6311637	No	Yes	Yes	Yes	Yes
BYU12314	BYU12314	Gossypium hirsutum	Gh.landrace	Ghlandrace	USDA, USA	245256832	31.99	240053413	0.9788	Ref7	SRR6311628	No	Yes	Yes	Yes	Yes
BYU12315	BYU12315	Gossypium hirsutum	Gh.landrace	Ghlandrace	USDA, USA	220402772	28.7482	215772910	0.979	Ref7	SRR6311816	No	Yes	Yes	Yes	Yes
BYU12316	BYU12316	Gossypium hirsutum	Gh.landrace	Ghlandrace	USDA, USA	230318125	30.0415	224650030	0.9754	Ref7	SRR6311627	No	Yes	Yes	Yes	Yes
BYU12317	BYU12317	Gossypium hirsutum	Gh.landrace	Ghlandrace	USDA, USA	217517111	28.3718	211492717	0.9723	Ref7	SRR6311706	No	Yes	Yes	Yes	Yes
BYU12318	BYU12318	Gossypium hirsutum	Gh.landrace	Ghlandrace	USDA, USA	217629986	28.3865	212341197	0.9757	Ref7	SRR6311613	No	Yes	Yes	Yes	Yes
BYU12319	BYU12319	Gossypium hirsutum	Gh.landrace	Ghlandrace	USDA, USA	202702161	26.4394	196174112	0.9678	Ref7	SRR6311597	No	Yes	Yes	Yes	Yes
BYU12320	BYU12320	Gossypium hirsutum	Gh.improved	GhImpUSO	USDA, USA	215126083	28.0599	209498705	0.9738	Ref7	SRR6311624	No	Yes	Yes	Yes	Yes
BYU12321	BYU12321	Gossypium hirsutum	Gh.improved	GhImpUSO	USDA, USA	225105802	29.3616	214233427	0.9517	Ref7	SRR6311811	No	Yes	Yes	Yes	Yes
BYU12322	BYU12322	Gossypium hirsutum	Gh.landrace	Ghlandrace	USDA, USA	225541149	29.4184	217788949	0.9656	Ref7	SRR6311796	No	Yes	Yes	Yes	Yes
BYU12323	BYU12323	Gossypium hirsutum	Gh.landrace	Ghlandrace	USDA, USA	247478765	32.2798	239341676	0.9671	Ref7	SRR6311703	No	Yes	Yes	Yes	Yes
BYU12324	BYU12324	Gossypium hirsutum	Gh.landrace	Ghlandrace	USDA, USA	256891942	33.5076	249075735	0.9696	Ref7	SRR6311897	No	Yes	Yes	Yes	Yes
BYU12325	BYU12325	Gossypium hirsutum	Gh.landrace	Ghlandrace	USDA, USA	212488998	27.716	200238702	0.9423	Ref7	SRR6311877	No	Yes	Yes	Yes	Yes
BYU12326	BYU12326	Gossypium hirsutum	Gh.landrace	Ghlandrace	USDA, USA	225983037	29.476	221370960	0.9796	Ref7	SRR6311509	No	Yes	Yes	Yes	Yes
BYU12327	BYU12327	Gossypium hirsutum	Gh.improved	GhImpUSO	USDA, USA	230350941	30.0458	226845043	0.9848	Ref7	SRR6311510	No	Yes	Yes	Yes	Yes
BYU12328	BYU12328	Gossypium hirsutum	Gh.landrace	Ghlandrace	USDA, USA	195673569	25.5226	189995552	0.971	Ref7	SRR6311812	No	Yes	Yes	Yes	Yes
BYU12329	BYU12329	Gossypium hirsutum	Gh.landrace	Ghlandrace	USDA, USA	222936629	29.0787	218684400	0.9809	Ref7	SRR6311765	No	Yes	Yes	Yes	Yes
BYU12330	BYU12330	Gossypium hirsutum	Gh.landrace	Ghlandrace	USDA, USA	211001143	27.5219	206301546	0.9777	Ref7	SRR6311532	No	Yes	Yes	Yes	Yes
BYU12331	BYU12331	Gossypium hirsutum	Gh.landrace	Ghlandrace	USDA, USA	229972329	29.9964	224996567	0.9784	Ref7	SRR6311810	No	Yes	Yes	Yes	Yes
BYU12332	BYU12332	Gossypium hirsutum	Gh.landrace	Ghlandrace	USDA, USA	193109337	25.1882	187713649	0.9721	Ref7	SRR6311602	No	Yes	Yes	Yes	Yes
BYU12333	BYU12333	Gossypium hirsutum	Gh.landrace	Ghlandrace	USDA, USA	218348676	28.4803	206313564	0.9449	Ref7	SRR6311609	No	Yes	Yes	Yes	Yes
BYU12334	BYU12334	Gossypium hirsutum	Gh.improved	GhImpUSO	USDA, USA	197920943	25.8158	193416333	0.9772	Ref7	SRR6311874	No	Yes	Yes	Yes	Yes
BYU12335	BYU12335	Gossypium hirsutum	Gh.landrace	Ghlandrace	USDA, USA	233932718	30.513	229406462	0.9807	Ref7	SRR6311503	No	Yes	Yes	Yes	Yes
BYU12336	BYU12336	Gossypium hirsutum	Gh.landrace	Ghlandrace	USDA, USA	245845122	32.0668	241151640	0.9809	Ref7	SRR6311525	No	Yes	Yes	Yes	Yes
BYU12337	BYU12337	Gossypium hirsutum	Gh.improved	GhImpUSO	USDA, USA	230925196	30.1207	225456551	0.9763	Ref7	SRR6311817	No	Yes	Yes	Yes	Yes
BYU12338	BYU12338	Gossypium hirsutum	Gh.landrace	Ghlandrace	USDA, USA	224871512	29.3311	218791924	0.973	Ref7	SRR6311768	No	Yes	Yes	Yes	Yes
BYU12339	BYU12339	Gossypium hirsutum	Gh.landrace	Ghlandrace	USDA, USA	172992036	22.5642	167728707	0.9696	Ref7	SRR6311611	No	Yes	Yes	Yes	Yes
BYU12340	BYU12340	Gossypium hirsutum	Gh.landrace	Ghlandrace	USDA, USA	260537993	33.9832	253630539	0.9735	Ref7	SRR6311764	No	Yes	Yes	Yes	Yes
BYU12341	BYU12341	Gossypium hirsutum	Gh.landrace	Ghlandrace	USDA, USA	202594485	26.4254	198053295	0.9776	Ref7	SRR6311667	No	Yes	Yes	Yes	Yes
BYU12342	BYU12342	Gossypium hirsutum	Gh.landrace	Ghlandrace	USDA, USA	222146553	28.9756	212675177	0.9574	Ref7	SRR6311652	No	Yes	Yes	Yes	Yes
BYU12343	BYU12343	Gossypium hirsutum	Gh.landrace	Ghlandrace	USDA, USA	245235620	31.9873	238989666	0.9745	Ref7	SRR6311670	No	Yes	Yes	Yes	Yes
BYU12344	BYU12344	Gossypium hirsutum	Gh.landrace	Ghlandrace	USDA, USA	223047593	29.0932	212804145	0.9541	Ref7	SRR6311593	No	Yes	Yes	Yes	Yes
BYU12345	BYU12345	Gossypium hirsutum	Gh.landrace	Ghlandrace	USDA, USA	245693676	32.047	237378670	0.9662	Ref7	SRR6311871	No	Yes	Yes	Yes	Yes
BYU12346	BYU12346	Gossypium hirsutum	Gh.landrace	Ghlandrace	USDA, USA	262242550	34.2056	256343320	0.9775	Ref7	SRR6311880	No	Yes	Yes	Yes	Yes
BYU12347	BYU12347	Gossypium hirsutum	Gh.landrace	Ghlandrace	USDA, USA	184523097	24.0682	180353619	0.9774	Ref7	SRR6311883	No	Yes	Yes	Yes	No
BYU12348	BYU12348	Gossypium hirsutum	Gh.landrace	Ghlandrace	USDA, USA	254366670	33.1783	247065505	0.9713	Ref7	SRR6311604	No	Yes	Yes	Yes	No
BYU12349	BYU12349	Gossypium hirsutum	Gh.landrace	Ghlandrace	USDA, USA	263941582	34.4272	258246527	0.9784	Ref7	SRR6311612	No	Yes	Yes	Yes	No
BYU12350	BYU12350	Gossypium hirsutum	Gh.landrace	Ghlandrace	USDA, USA	229624472	29.951	222818889	0.9704	Ref7	SRR6311813	No	Yes	Yes	Yes	No
BYU12351	BYU12351	Gossypium hirsutum	Gh.landrace	Ghlandrace	USDA, USA	212240017	27.6835	206401932	0.9725	Ref7	SRR6311669	No	Yes	Yes	Yes	Yes
BYU12352	BYU12352	Gossypium hirsutum	Gh.landrace	Ghlandrace	USDA, USA	184332520	24.0434	180422922	0.9788	Ref7	SRR6311755	No	Yes	Yes	Yes	No
BYU12353	BYU12353	Gossypium hirsutum	Gh.landrace	Ghlandrace	USDA, USA	229702175	29.9612	214065958	0.9319	Ref7	SRR6311767	No	Yes	Yes	Yes	No
BYU12354	BYU12354	Gossypium hirsutum	Gh.landrace	Ghlandrace	USDA, USA	288448551	37.6237	281802721	0.977	Ref7	SRR6311758	No	Yes	Yes	Yes	No
BYU12355	BYU12355	Gossypium hirsutum	Gh.landrace	Ghlandrace	USDA, USA	188991145	24.651	184001450	0.9736	Ref7	SRR6311893	No	Yes	Yes	Yes	No
BYU12356	BYU12356	Gossypium hirsutum	Gh.landrace	Ghlandrace	USDA, USA	189822421	24.7594	183138886	0.9648	Ref7	SRR6311748	No	Yes	Yes	Yes	No
BYU12357	BYU12357	Gossypium hirsutum	Gh.landrace	Ghlandrace	USDA, USA	186357443	24.3075	180522040	0.9687	Ref7	SRR6311599	No	Yes	Yes	Yes	No
BYU12358	BYU12358	Gossypium hirsutum	Gh.landrace	Ghlandrace	USDA, USA	216200400	28.2001	208802715	0.9658	Ref7	SRR6311803	No	Yes	Yes	Yes	Yes
BYU12359	BYU12359	Gossypium hirsutum	Gh.landrace	Ghlandrace	USDA, USA	245071227	31.9658	235410811	0.9606	Ref7	SRR6311747	No	Yes	Yes	Yes	Yes
BYU12360	BYU12360	Gossypium hirsutum	Gh.landrace	Ghlandrace	USDA, USA	215892537	28.1599	203432368	0.9423	Ref7	SRR6311656	No	Yes	Yes	Yes	Yes
BYU12361	BYU12361	Gossypium hirsutum	Gh.landrace	Ghlandrace	USDA, USA	244822552	31.9334	238225895	0.9731	Ref7	SRR6311524	No	Yes	Yes	Yes	Yes
BYU12362	BYU12362	Gossypium hirsutum	Gh.landrace	Ghlandrace	USDA, USA	245290091	31.9944	235903185	0.9617	Ref7	SRR6311788	No	Yes	Yes	Yes	Yes
BYU12363	BYU12363	Gossypium hirsutum	Gh.landrace	Ghlandrace	USDA, USA	171735248	22.4002	167600318	0.9759	Ref7	SRR6311876	No	Yes	Yes	Yes	Yes
BYU12364	BYU12364	Gossypium hirsutum	Gh.landrace	Ghlandrace	USDA, USA	212051581	27.6589	205497094	0.9691	Ref7	SRR6311773	No	Yes	Yes	Yes	Yes
BYU12365	BYU12365	Gossypium hirsutum	Gh.landrace	Ghlandrace	USDA, USA	208369719	27.1787	201782840	0.9684	Ref7	SRR6311762	No	Yes	Yes	Yes	Yes
BYU12366	BYU12366	Gossypium hirsutum	Gh.landrace	Ghlandrace	USDA, USA	230176637	30.023	223968951	0.973	Ref7	SRR6311529	No	Yes	Yes	Yes	Yes
BYU12367	BYU12367	Gossypium hirsutum	Gh.landrace	Ghlandrace	USDA, USA	231665952	30.2173	226281213	0.9768	Ref7	SRR6311798	No	Yes	Yes	Yes	Yes
BYU12368	BYU12368	Gossypium hirsutum	Gh.landrace	Ghlandrace	USDA, USA	233099985	30.4043	225663237	0.9681	Ref7	SRR6311879	No	Yes	Yes	Yes	Yes
BYU12369	BYU12369	Gossypium hirsutum	Gh.landrace	Ghlandrace	USDA, USA	253785044	33.1024	240650722	0.9482	Ref7	SRR6311521	No	Yes	Yes	Yes	Yes
BYU12370	BYU12370	Gossypium hirsutum	Gh.landrace	Ghlandrace	USDA, USA	166216699	21.6804	162622168	0.9784	Ref7	SRR6311789	No	Yes	Yes	Yes	Yes
BYU12371	BYU12371	Gossypium hirsutum	Gh.landrace	Ghlandrace	USDA, USA	236816377	30.8891	231628124	0.9781	Ref7	SRR6311895	No	Yes	Yes	Yes	Yes
BYU12372	BYU12372	Gossypium hirsutum	Gh.landrace	Ghlandrace	USDA, USA	176471980	23.0181	170296219	0.965	Ref7	SRR6311754	No	Yes	Yes	Yes	Yes
BYU12373	BYU12373	Gossypium hirsutum	Gh.landrace	Ghlandrace	USDA, USA	197730575	25.7909	193121858	0.9767	Ref7	SRR6311751	No	Yes	Yes	Yes	Yes
BYU12374	BYU12374	Gossypium hirsutum	Gh.landrace	Ghlandrace	USDA, USA	232396763	30.3126	227238651	0.9778	Ref7	SRR6311504	No	Yes	Yes	Yes	Yes
BYU12375	BYU12375	Gossypium hirsutum	Gh.landrace	Ghlandrace	USDA, USA	252442359	32.9273	245642538	0.9731	Ref7	SRR6311769	No	Yes	Yes	Yes	Yes
BYU12376	BYU12376	Gossypium hirsutum	Gh.landrace	Ghlandrace	USDA, USA	215338678	28.0877	209600819	0.9734	Ref7	SRR6311708	No	Yes	Yes	Yes	Yes
BYU12377	BYU12377	Gossypium hirsutum	Gh.landrace	Ghlandrace	USDA, USA	200515804	26.1542	195293039	0.974	Ref7	SRR6311665	No	Yes	Yes	Yes	Yes
BYU12378	BYU12378	Gossypium hirsutum	Gh.landrace	Ghlandrace	USDA, USA	185342274	24.1751	180032931	0.9714	Ref7	SRR6311760	No	Yes	Yes	Yes	Yes
BYU12379	BYU12379	Gossypium hirsutum	Gh.landrace	Ghlandrace	USDA, USA	218829244	28.5429	214464566	0.9801	Ref7	SRR6311797	No	Yes	Yes	Yes	Yes
BYU12380	BYU12380	Gossypium hirsutum	Gh.landrace	Ghlandrace	USDA, USA	199102709	25.9699	194256813	0.9757	Ref7	SRR6311795	No	Yes	Yes	Yes	Yes
BYU12381	BYU12381	Gossypium hirsutum	Gh.landrace	Ghlandrace	USDA, USA	200041241	26.0923	194858881	0.9741	Ref7	SRR6311771	No	Yes	Yes	Yes	Yes
BYU12382	BYU12382	Gossypium hirsutum	Gh.landrace	Ghlandrace	USDA, USA	235413475	30.7061	230198912	0.9778	Ref7	SRR6311528	No	Yes	Yes	Yes	Yes
BYU12383	BYU12383	Gossypium hirsutum	Gh.landrace	Ghlandrace	USDA, USA	238001201	31.0436	222711526	0.9358	Ref7	SRR6311651	No	Yes	Yes	Yes	Yes
BYU12384	BYU12384	Gossypium hirsutum	Gh.landrace	Ghlandrace	USDA, USA	198164073	25.8475	193917888	0.9786	Ref7	SRR6311809	No	Yes	Yes	Yes	Yes
BYU12385	BYU12385	Gossypium hirsutum	Gh.landrace	Ghlandrace	USDA, USA	202192668	26.373	198111867	0.9798	Ref7	SRR6311757	No	Yes	Yes	Yes	Yes
BYU12386	BYU12386	Gossypium hirsutum	Gh.landrace	Ghlandrace	USDA, USA	216659518	28.2599	209584972	0.9673	Ref7	SRR6311881	No	Yes	Yes	Yes	Yes
BYU12387	BYU12387	Gossypium hirsutum	Gh.landrace	Ghlandrace	USDA, USA	227156597	29.6291	219961610	0.9683	Ref7	SRR6311799	No	Yes	Yes	Yes	Yes
BYU12388	BYU12388	Gossypium hirsutum	Gh.landrace	Ghlandrace	USDA, USA	189041380	24.6576	179398640	0.949	Ref7	SRR6311766	No	Yes	Yes	Yes	Yes
BYU12389	BYU12389	Gossypium hirsutum	Gh.landrace	Ghlandrace	USDA, USA	255570093	33.3352	246143354	0.9631	Ref7	SRR6311663	No	Yes	Yes	Yes	Yes
BYU12390	BYU12390	Gossypium hirsutum	Gh.landrace	Ghlandrace	USDA, USA	202767899	26.448	198486444	0.9789	Ref7	SRR6311875	No	Yes	Yes	Yes	Yes
BYU12391	BYU12391	Gossypium hirsutum	Gh.landrace	Ghlandrace	USDA, USA	225397604	29.3997	214586706	0.952	Ref7	SRR6311802	No	Yes	Yes	Yes	Yes
BYU12392	BYU12392	Gossypium hirsutum	Gh.landrace	Ghlandrace	USDA, USA	257412792	33.5756	250409677	0.9728	Ref7	SRR6311505	No	Yes	Yes	Yes	Yes
BYU12393	BYU12393	Gossypium hirsutum	Gh.landrace	Ghlandrace	USDA, USA	223202649	29.1134	216834682	0.9715	Ref7	SRR6311506	No	Yes	Yes	Yes	Yes
BYU12394	BYU12394	Gossypium hirsutum	Gh.landrace	Ghlandrace	USDA, USA	214022288	27.916	208843207	0.9758	Ref7	SRR6311697	No	Yes	Yes	Yes	Yes
BYU12395	BYU12395	Gossypium hirsutum	Gh.landrace	Ghlandrace	USDA, USA	253902039	33.1177	241564005	0.9514	Ref7	SRR6311499	No	Yes	Yes	Yes	Yes
BYU12396	BYU12396	Gossypium hirsutum	Gh.landrace	Ghlandrace	USDA, USA	190833440	24.8913	186200059	0.9757	Ref7	SRR6311654	No	Yes	Yes	Yes	Yes
BYU12397	BYU12397	Gossypium hirsutum	Gh.landrace	Ghlandrace	USDA, USA	206049635	26.876	201098033	0.976	Ref7	SRR6311702	No	Yes	Yes	Yes	Yes
BYU12398	BYU12398	Gossypium hirsutum	Gh.landrace	Ghlandrace	USDA, USA	221812556	28.9321	216924088	0.978	Ref7	SRR6311494	No	Yes	Yes	Yes	Yes
BYU12399	BYU12399	Gossypium hirsutum	Gh.landrace	Ghlandrace	USDA, USA	201892838	26.3338	195418994	0.9679	Ref7	SRR6311615	No	Yes	Yes	Yes	Yes
BYU12400	BYU12400	Gossypium hirsutum	Gh.landrace	Ghlandrace	USDA, USA	198842276	25.9359	192087558	0.966	Ref7	SRR6311614	No	Yes	Yes	Yes	Yes
BYU12401	BYU12401	Gossypium hirsutum	Gh.landrace	Ghlandrace	USDA, USA	231509783	30.1969	221890937	0.9585	Ref7	SRR6311617	No	Yes	Yes	Yes	Yes
BYU12402	BYU12402	Gossypium hirsutum	Gh.landrace	Ghlandrace	USDA, USA	244978250	31.9537	236772475	0.9665	Ref7	SRR6311616	No	Yes	Yes	Yes	Yes
BYU12403	BYU12403	Gossypium hirsutum	Gh.landrace	Ghlandrace	USDA, USA	215483315	28.1065	210038893	0.9747	Ref7	SRR6311619	No	Yes	Yes	Yes	Yes
BYU12404	BYU12404	Gossypium hirsutum	Gh.landrace	Ghlandrace	USDA, USA	246564535	32.1606	240623421	0.9759	Ref7	SRR6311618	No	Yes	Yes	Yes	Yes
BYU12405	BYU12405	Gossypium hirsutum	Gh.landrace	Ghlandrace	USDA, USA	261210742	34.071	255110538	0.9766	Ref7	SRR6311668	No	Yes	Yes	Yes	Yes
BYU12406	BYU12406	Gossypium hirsutum	Gh.landrace	Ghlandrace	USDA, USA	200075852	26.0969	194806592	0.9737	Ref7	SRR6311527	No	Yes	Yes	Yes	Yes
BYU12407	BYU12407	Gossypium hirsutum	Gh.landrace	Ghlandrace	USDA, USA	190749815	24.8804	186914178	0.9799	Ref7	SRR6311483	No	Yes	Yes	Yes	Yes
BYU12408	BYU12408	Gossypium hirsutum	Gh.landrace	Ghlandrace	USDA, USA	190726819	24.8774	167834971	0.88	Ref7	SRR6311664	No	Yes	Yes	Yes	Yes
BYU12409	BYU12409	Gossypium hirsutum	Gh.landrace	Ghlandrace	USDA, USA	182089749	23.7508	177673737	0.9757	Ref7	SRR6311662	No	Yes	Yes	Yes	Yes
BYU12410	BYU12410	Gossypium hirsutum	Gh.landrace	Ghlandrace	USDA, USA	211966958	27.6479	195034661	0.9201	Ref7	SRR6311775	No	Yes	Yes	Yes	Yes
BYU12411	BYU12411	Gossypium hirsutum	Gh.landrace	Ghlandrace	USDA, USA	234017241	30.524	225257396	0.9626	Ref7	SRR6311750	No	Yes	Yes	Yes	Yes
BYU12412	BYU12412	Gossypium hirsutum	Gh.landrace	Ghlandrace	USDA, USA	215063361	28.0517	207557243	0.9651	Ref7	SRR6311787	No	Yes	Yes	Yes	Yes
BYU12413	BYU12413	Gossypium hirsutum	Gh.landrace	Ghlandrace	USDA, USA	229722537	29.9638	222029559	0.9665	Ref7	SRR6311814	No	Yes	Yes	Yes	Yes
BYU12414	BYU12414	Gossypium hirsutum	Gh.landrace	Ghlandrace	USDA, USA	243626137	31.7773	231307985	0.9494	Ref7	SRR6311806	No	Yes	Yes	Yes	Yes
BYU12415	BYU12415	Gossypium hirsutum	Gh.landrace	Ghlandrace	USDA, USA	215393587	28.0948	209711169	0.9736	Ref7	SRR6311807	No	Yes	Yes	Yes	Yes
BYU12416	BYU12416	Gossypium hirsutum	Gh.landrace	Ghlandrace	USDA, USA	199250038	25.9891	194097811	0.9741	Ref7	SRR6311596	No	Yes	Yes	Yes	Yes
BYU12417	BYU12417	Gossypium hirsutum	Gh.landrace	Ghlandrace	USDA, USA	221390481	28.877	216350569	0.9772	Ref7	SRR6311693	No	Yes	Yes	Yes	Yes
BYU12418	BYU12418	Gossypium hirsutum	Gh.landrace	Ghlandrace	USDA, USA	236604129	30.8614	231513930	0.9785	Ref7	SRR6311887	No	Yes	Yes	Yes	Yes
BYU12419	BYU12419	Gossypium hirsutum	Gh.landrace	Ghlandrace	USDA, USA	218847260	28.5453	213244019	0.9744	Ref7	SRR6311666	No	Yes	Yes	Yes	Yes
BYU12420	BYU12420	Gossypium hirsutum	Gh.landrace	Ghlandrace	USDA, USA	246710704	32.1797	241322286	0.9782	Ref7	SRR6311523	No	Yes	Yes	Yes	Yes
BYU12421	BYU12421	Gossypium hirsutum	Gh.landrace	Ghlandrace	USDA, USA	218713282	28.5278	214430176	0.9804	Ref7	SRR6311891	No	Yes	Yes	Yes	Yes
BYU12422	BYU12422	Gossypium hirsutum	Gh.landrace	Ghlandrace	USDA, USA	202446433	26.4061	198117594	0.9786	Ref7	SRR6311658	No	Yes	Yes	Yes	Yes
BYU12423	BYU12423	Gossypium hirsutum	Gh.landrace	Ghlandrace	USDA, USA	206759936	26.9687	200745691	0.9709	Ref7	SRR6311607	No	Yes	Yes	Yes	Yes
BYU12424	BYU12424	Gossypium hirsutum	Gh.landrace	Ghlandrace	USDA, USA	235340515	30.6966	230511071	0.9795	Ref7	SRR6311595	No	Yes	Yes	Yes	Yes
BYU12425	BYU12425	Gossypium hirsutum	Gh.landrace	Ghlandrace	USDA, USA	238453731	31.1027	232663729	0.9757	Ref7	SRR6311878	No	Yes	Yes	Yes	Yes
BYU12426	BYU12426	Gossypium hirsutum	Gh.landrace	Ghlandrace	USDA, USA	214768239	28.0132	203199930	0.9461	Ref7	SRR6311793	No	Yes	Yes	Yes	Yes
BYU12427	BYU12427	Gossypium hirsutum	Gh.landrace	Ghlandrace	USDA, USA	221403067	28.8787	217137287	0.9807	Ref7	SRR6311885	No	Yes	Yes	Yes	Yes
BYU12428	BYU12428	Gossypium hirsutum	Gh.improved	GhImpUSO	USDA, USA	243810336	31.8013	239164410	0.9809	Ref7	SRR6311655	No	Yes	Yes	Yes	Yes
BYU12429	BYU12429	Gossypium hirsutum	Gh.landrace	Ghlandrace	USDA, USA	224554328	29.2897	211458703	0.9417	Ref7	SRR6311657	No	Yes	Yes	Yes	Yes
BYU12430	BYU12430	Gossypium hirsutum	Gh.landrace	Ghlandrace	USDA, USA	197626111	25.7773	193455548	0.9789	Ref7	SRR6311695	No	Yes	Yes	Yes	Yes
BYU12431	BYU12431	Gossypium hirsutum	Gh.landrace	Ghlandrace	USDA, USA	206767593	26.9697	202954421	0.9816	Ref7	SRR6311884	No	Yes	Yes	Yes	Yes
BYU12432	BYU12432	Gossypium hirsutum	Gh.landrace	Ghlandrace	USDA, USA	247056850	32.2248	240219659	0.9723	Ref7	SRR6311694	No	Yes	Yes	Yes	Yes
BYU12433	BYU12433	Gossypium hirsutum	Gh.landrace	Ghlandrace	USDA, USA	159485034	20.8024	147430697	0.9244	Ref7	SRR6311522	No	Yes	Yes	Yes	Yes
BYU12434	BYU12434	Gossypium hirsutum	Gh.landrace	Ghlandrace	USDA, USA	196911386	25.6841	192209825	0.9761	Ref7	SRR6311753	No	Yes	Yes	Yes	Yes
BYU12435	BYU12435	Gossypium hirsutum	Gh.landrace	Ghlandrace	USDA, USA	245091008	31.9684	239854917	0.9786	Ref7	SRR6311600	No	Yes	Yes	Yes	Yes
BYU12436	BYU12436	Gossypium hirsutum	Gh.landrace	Ghlandrace	USDA, USA	208669767	27.2178	201419730	0.9653	Ref7	SRR6311610	No	Yes	Yes	Yes	Yes
BYU12437	BYU12437	Gossypium hirsutum	Gh.landrace	Ghlandrace	USDA, USA	202103990	26.3614	196988617	0.9747	Ref7	SRR6311804	No	Yes	Yes	Yes	Yes
BYU12438	BYU12438	Gossypium hirsutum	Gh.landrace	Ghlandrace	USDA, USA	199457826	26.0162	194432773	0.9748	Ref7	SRR6311696	No	Yes	Yes	Yes	Yes
BYU12439	BYU12439	Gossypium hirsutum	Gh.landrace	Ghlandrace	USDA, USA	233109110	30.4055	223083415	0.957	Ref7	SRR6311752	No	Yes	Yes	Yes	Yes
BYU12440	BYU12440	Gossypium hirsutum	Gh.landrace	Ghlandrace	USDA, USA	216504060	28.2397	207029029	0.9562	Ref7	SRR6311749	No	Yes	Yes	Yes	Yes
BYU12441	BYU12441	Gossypium hirsutum	Gh.landrace	Ghlandrace	USDA, USA	233158242	30.4119	226318354	0.9707	Ref7	SRR6311872	No	Yes	Yes	Yes	Yes
BYU14190	BYU14190	Gossypium hirsutum	Gh.improved	GhImpUSO	lowa, USA	175430149	22.8822	171653378	0.9785	Ref7	SRR6334712	No	Yes	Yes	Yes	Yes
BYU14191	BYU14191	Gossypium hirsutum	Gh.improved	GhImpUSO	USDA, USA	249678877	32.5668	223802797	0.8964	Ref7	SRR6334713	No	Yes	Yes	Yes	Yes
BYU14192	BYU14192	Gossypium hirsutum	Gh.improved	GhImpUSO	USDA, USA	205722484	26.8334	194625102	0.9461	Ref7	SRR6334716	No	Yes	Yes	Yes	Yes
BYU14193	BYU14193	Gossypium hirsutum	Gh.improved	GhImpUSO	USDA, USA	207324087	27.0423	198374138	0.9568	Ref7	SRR6334717	No	Yes	Yes	Yes	Yes
BYU14194	BYU14194	Gossypium hirsutum	Gh.improved	GhImpUSO	USDA, USA	236591768	30.8598	224629860	0.9494	Ref7	SRR6334733	No	Yes	Yes	Yes	Yes
BYU14195	BYU14195	Gossypium hirsutum	Gh.improved	GhImpUSO	USDA, USA	177894618	23.2036	171368384	0.9633	Ref7	SRR6334732	No	Yes	Yes	Yes	Yes
BYU14196	BYU14196	Gossypium hirsutum	Gh.landrace	Ghlandrace	USDA, USA	222502046	29.022	212787564	0.9563	Ref7	SRR6334735	No	Yes	Yes	Yes	Yes
BYU14197	BYU14197	Gossypium hirsutum	Gh.improved	GhImpUSO	USDA, USA	215564472	28.1171	203738329	0.9451	Ref7	SRR6334740	No	Yes	Yes	Yes	Yes
BYU14198	BYU14198	Gossypium barbadense	Gb.improved	GbImpI	USDA, USA	180513168	23.5452	149514971	0.8283	Ref7	SRR6334730	No	Yes	Yes	Yes	No
BYU14199	BYU14199	Gossypium hirsutum	Gh.improved	GhImpUSO	USDA, USA	196351642	25.6111	187427387	0.9545	Ref7	SRR6334726	No	Yes	Yes	Yes	Yes
BYU14200	BYU14200	Gossypium hirsutum	Gh.improved	GhImpUSO	USDA, USA	172731683	22.5302	166851806	0.966	Ref7	SRR6334721	No	Yes	Yes	Yes	Yes
BYU14201	BYU14201	Gossypium hirsutum	Gh.improved	GhImpUSO	USDA, USA	197016211	25.6978	188141977	0.955	Ref7	SRR6334722	No	Yes	Yes	Yes	Yes
BYU14202	BYU14202	Gossypium hirsutum	Gh.improved	GhImpUSO	USDA, USA	212334990	27.6959	206828668	0.9741	Ref7	SRR6334530	No	Yes	Yes	Yes	Yes
BYU14203	BYU14203	Gossypium hirsutum	Gh.landrace	Ghlandrace	USDA, USA	211702772	27.6134	195568286	0.9238	Ref7	SRR6334529	No	Yes	Yes	Yes	Yes
BYU14204	BYU14204	Gossypium hirsutum	Gh.improved	GhImpUSO	USDA, USA	214011488	27.9145	204924564	0.9575	Ref7	SRR6334528	No	Yes	Yes	Yes	Yes
BYU14205	BYU14205	Gossypium hirsutum	Gh.improved	GhImpUSO	USDA, USA	176722725	23.0508	167249876	0.9464	Ref7	SRR6334527	No	Yes	Yes	Yes	Yes
BYU14206	BYU14206	Gossypium hirsutum	Gh.improved	GhImpUSO	lowa, USA	200707133	26.1792	195838551	0.9757	Ref7	SRR6334534	No	Yes	Yes	Yes	Yes
BYU14207	BYU14207	Gossypium hirsutum	Gh.improved	GhImpUSO	lowa, USA	197986498	25.8243	194348130	0.9816	Ref7	SRR6334533	No	Yes	Yes	Yes	Yes
BYU14208	BYU14208	Gossypium hirsutum	Gh.improved	GhImpUSO	lowa, USA	235218060	30.6806	228309957	0.9706	Ref7	SRR6334532	No	Yes	Yes	Yes	Yes
BYU14209	BYU14209	Gossypium hirsutum	Gh.improved	GhImpUSO	lowa, USA	175980319	22.954	171028116	0.9719	Ref7	SRR6334531	No	Yes	Yes	Yes	Yes
BYU21001	BYU21001	Gossypium barbadense	Gb.improved	GbImpII	USDA, USA	237601015	30.9914	231001378	0.9722	Ref7	SRR6334589	No	Yes	Yes	No	No
BYU21002	BYU21002	Gossypium barbadense	Gb.improved	GbImpII	Utah, USA	165096583	21.5343	156914716	0.9504	Ref7	SRR6334526	No	Yes	Yes	Yes	No
BYU21003	BYU21003	Gossypium barbadense	Gb.improved	GbImpII	Utah, USA	185031261	24.1345	175088696	0.9463	Ref7	SRR6334663	No	Yes	Yes	Yes	Yes
BYU21004	BYU21004	Gossypium barbadense	Gb.improved	GbImpII	USDA, USA	248795343	32.4516	237244996	0.9536	Ref7	SRR6334557	No	Yes	Yes	Yes	Yes
BYU21005	BYU21005	Gossypium barbadense	Gb.improved	GbImpII	USDA, USA	247586940	32.2939	237007611	0.9573	Ref7	SRR6334664	No	Yes	Yes	Yes	Yes
BYU21006	BYU21006	Gossypium barbadense	Gb.improved	GbImpI	USDA, USA	207126130	27.0165	199507290	0.9632	Ref7	SRR6334667	No	Yes	Yes	Yes	Yes
BYU21046	BYU21046	Gossypium barbadense	Gb.improved	GbImpII	USDA, USA	213549710	27.8543	205174185	0.9608	Ref7	SRR6334564	No	Yes	Yes	Yes	Yes
BYU21049	BYU21049	Gossypium barbadense	Gb.improved	GbImpII	USDA, USA	227971051	29.7354	216488957	0.9496	Ref7	SRR6334567	No	Yes	Yes	Yes	Yes
BYU21066	BYU21066	Gossypium barbadense	Gb.improved	GbImpII	USDA, USA	219082085	28.5759	212160694	0.9684	Ref7	SRR6334603	No	Yes	Yes	Yes	Yes
BYU21067	BYU21067	Gossypium barbadense	Gb.improved	GbImpI	USDA, USA	174135759	22.7134	165558929	0.9507	Ref7	SRR6334547	No	Yes	Yes	Yes	Yes
BYU21068	BYU21068	Gossypium barbadense	Gb.improved	GbImpII	USDA, USA	244101521	31.8393	234694303	0.9615	Ref7	SRR6334618	No	Yes	Yes	Yes	Yes
BYU21069	BYU21069	Gossypium barbadense	Gb.improved	GbImpII	USDA, USA	227011996	29.6103	219153260	0.9654	Ref7	SRR6334619	No	Yes	Yes	Yes	Yes
BYU21070	BYU21070	Gossypium barbadense	Gb.improved	GbImpI	USDA, USA	193749659	25.2717	187833631	0.9695	Ref7	SRR6334616	No	Yes	Yes	Yes	Yes
BYU21071	BYU21071	Gossypium barbadense	Gb.improved	GbImpII	USDA, USA	204938963	26.7312	196225399	0.9575	Ref7	SRR6334617	No	Yes	Yes	Yes	Yes
BYU21072	BYU21072	Gossypium barbadense	Gb.improved	GbImpII	USDA, USA	224125389	29.2337	216094998	0.9642	Ref7	SRR6334719	No	Yes	Yes	Yes	Yes
BYU21073	BYU21073	Gossypium barbadense	Gb.improved	GbImpII	USDA, USA	243893165	31.8122	232257829	0.9523	Ref7	SRR6334720	No	Yes	Yes	Yes	Yes
BYU21074	BYU21074	Gossypium barbadense	Gb.improved	GbImpII	USDA, USA	233547718	30.4627	224941940	0.9632	Ref7	SRR6334701	No	Yes	Yes	Yes	Yes
BYU21075	BYU21075	Gossypium barbadense	Gb.improved	GbImpII	USDA, USA	231415014	30.1846	219560039	0.9488	Ref7	SRR6334700	No	Yes	Yes	Yes	Yes
BYU21076	BYU21076	Gossypium barbadense	Gb.improved	GbImpII	USDA, USA	250897539	32.7258	237708269	0.9474	Ref7	SRR6334703	No	Yes	Yes	Yes	Yes
BYU21077	BYU21077	Gossypium barbadense	Gb.improved	GbImpI	USDA, USA	190647844	24.8671	183727271	0.9637	Ref7	SRR6334702	No	Yes	Yes	Yes	Yes
BYU21078	BYU21078	Gossypium barbadense	Gb.improved	GbImpII	USDA, USA	249763960	32.5779	240926413	0.9646	Ref7	SRR6334705	No	Yes	Yes	No	No
BYU21079	BYU21079	Gossypium barbadense	Gb.improved	GbImpI	USDA, USA	158631515	20.6911	151487613	0.955	Ref7	SRR6334704	No	Yes	Yes	Yes	Yes
BYU21080	BYU21080	Gossypium barbadense	Gb.improved	GbImpII	USDA, USA	305005324	39.7833	295435672	0.9686	Ref7	SRR6334707	No	Yes	Yes	Yes	Yes
BYU21081	BYU21081	Gossypium barbadense	Gb.improved	GbImpII	USDA, USA	236041618	30.788	226953699	0.9615	Ref7	SRR6334706	No	Yes	Yes	Yes	Yes
BYU21082	BYU21082	Gossypium barbadense	Gb.improved	GbImpII	USDA, USA	212818385	27.7589	205318414	0.9648	Ref7	SRR6334699	No	Yes	Yes	Yes	Yes
BYU21117	BYU21117	Gossypium barbadense	Gb.improved	GbImpI	USDA, USA	210006756	27.3922	202645306	0.9649	Ref7	SRR6334638	No	Yes	Yes	Yes	Yes
BYU21118	BYU21118	Gossypium barbadense	Gb.improved	GbImpII	USDA, USA	242084659	31.5763	232551450	0.9606	Ref7	SRR6334633	No	Yes	Yes	Yes	Yes
BYU21133	BYU21133	Gossypium barbadense	Gb.improved	GbImpI	USDA, USA	193139000	25.192	184734061	0.9565	Ref7	SRR6334560	No	Yes	Yes	Yes	Yes
BYU21134	BYU21134	Gossypium barbadense	Gb.improved	GbImpII	USDA, USA	240425452	31.3598	230647233	0.9593	Ref7	SRR6334574	No	Yes	Yes	Yes	Yes
BYU21135	BYU21135	Gossypium barbadense	Gb.improved	GbImpII	USDA, USA	227948979	29.7325	218634795	0.9591	Ref7	SRR6334573	No	Yes	Yes	Yes	Yes
BYU21137	BYU21137	Gossypium barbadense	Gb.improved	GbImpII	USDA, USA	229266011	29.9043	218988288	0.9552	Ref7	SRR6334571	No	Yes	Yes	Yes	Yes
BYU21138	BYU21138	Gossypium barbadense	Gb.improved	GbImpII	USDA, USA	234841697	30.6315	223292126	0.9508	Ref7	SRR6334578	No	Yes	Yes	Yes	Yes
BYU21139	BYU21139	Gossypium barbadense	Gb.improved	GbImpII	USDA, USA	237386354	30.9634	229105263	0.9651	Ref7	SRR6334577	No	Yes	Yes	No	No
BYU21140	BYU21140	Gossypium barbadense	Gb.improved	GbImpI	USDA, USA	233854974	30.5028	224610902	0.9605	Ref7	SRR6334576	No	Yes	Yes	Yes	Yes
BYU21141	BYU21141	Gossypium barbadense	Gb.improved	GbImpI	USDA, USA	203110812	26.4927	196003348	0.965	Ref7	SRR6334575	No	Yes	Yes	Yes	Yes
BYU21142	BYU21142	Gossypium barbadense	Gb.improved	GbImpI	USDA, USA	155182932	20.2413	148524726	0.9571	Ref7	SRR6334580	No	Yes	Yes	Yes	Yes
BYU21143	BYU21143	Gossypium barbadense	Gb.improved	GbImpII	USDA, USA	208131521	27.1476	198958687	0.9559	Ref7	SRR6334579	No	Yes	Yes	Yes	Yes
BYU21144	BYU21144	Gossypium barbadense	Gb.improved	GbImpII	USDA, USA	249203876	32.5049	237333909	0.9524	Ref7	SRR6334539	No	Yes	Yes	Yes	Yes
BYU21146	BYU21146	Gossypium barbadense	Gb.improved	GbImpII	USDA, USA	190966535	24.9087	182367275	0.955	Ref7	SRR6334599	No	Yes	Yes	Yes	Yes
BYU21147	BYU21147	Gossypium barbadense	Gb.improved	GbImpI	USDA, USA	158952300	20.7329	151810808	0.9551	Ref7	SRR6334600	No	Yes	Yes	Yes	Yes
BYU21148	BYU21148	Gossypium barbadense	Gb.improved	GbImpII	USDA, USA	208706752	27.2226	200086245	0.9587	Ref7	SRR6334597	No	Yes	Yes	No	No
BYU21151	BYU21151	Gossypium barbadense	Gb.improved	GbImpII	USDA, USA	208108040	27.1445	200288656	0.9624	Ref7	SRR6334596	No	Yes	Yes	Yes	Yes
BYU21152	BYU21152	Gossypium barbadense	Gb.improved	GbImpII	USDA, USA	226651398	29.5632	218587218	0.9644	Ref7	SRR6334593	No	Yes	Yes	Yes	Yes
BYU21155	BYU21155	Gossypium barbadense	Gb.improved	GbImpII	USDA, USA	192674125	25.1314	185657706	0.9636	Ref7	SRR6334626	No	Yes	Yes	No	No
BYU21156	BYU21156	Gossypium barbadense	Gb.improved	GbImpII	USDA, USA	198078674	25.8363	189812561	0.9583	Ref7	SRR6334629	No	Yes	Yes	Yes	Yes
BYU21157	BYU21157	Gossypium barbadense	Gb.improved	GbImpI	USDA, USA	212176042	27.6751	147907536	0.9592	Ref7	SRR6334628	No	Yes	Yes	Yes	No
BYU21158	BYU21158	Gossypium barbadense	Gb.improved	GbImpII	USDA, USA	196325254	25.6076	188795073	0.9616	Ref7	SRR6334623	No	Yes	Yes	Yes	Yes
BYU21159	BYU21159	Gossypium barbadense	Gb.improved	GbImpII	USDA, USA	226945114	29.6015	218029509	0.9607	Ref7	SRR6334622	No	Yes	Yes	Yes	Yes
BYU21160	BYU21160	Gossypium barbadense	Gb.improved	GbImpI	USDA, USA	199666312	26.0434	191270738	0.958	Ref7	SRR6334625	No	Yes	Yes	Yes	Yes
BYU21161	BYU21161	Gossypium barbadense	Gb.improved	GbImpII	USDA, USA	260133223	33.9304	251006754	0.9649	Ref7	SRR6334624	No	Yes	Yes	Yes	Yes
BYU21162	BYU21162	Gossypium barbadense	Gb.improved	GbImpII	USDA, USA	221428124	28.8819	213572531	0.9645	Ref7	SRR6334621	No	Yes	Yes	Yes	Yes
BYU21163	BYU21163	Gossypium barbadense	Gb.improved	GbImpI	USDA, USA	222145260	28.9755	214318970	0.9648	Ref7	SRR6334620	No	Yes	Yes	Yes	Yes
BYU21164	BYU21164	Gossypium barbadense	Gb.improved	GbImpII	USDA, USA	216698395	28.265	206714267	0.9539	Ref7	SRR6334653	No	Yes	Yes	No	No
BYU21165	BYU21165	Gossypium barbadense	Gb.improved	GbImpII	USDA, USA	247573142	32.2921	239323124	0.9667	Ref7	SRR6334654	No	Yes	Yes	Yes	Yes
BYU21166	BYU21166	Gossypium barbadense	Gb.improved	GbImpII	USDA, USA	268240959	34.988	258536698	0.9638	Ref7	SRR6334655	No	Yes	Yes	Yes	Yes
BYU21167	BYU21167	Gossypium barbadense	Gb.improved	GbImpII	USDA, USA	234731869	30.6172	227230752	0.968	Ref7	SRR6334656	No	Yes	Yes	Yes	Yes
BYU21168	BYU21168	Gossypium barbadense	Gb.improved	GbImpII	USDA, USA	218605570	28.5138	209862762	0.96	Ref7	SRR6334657	No	Yes	Yes	Yes	Yes
BYU21169	BYU21169	Gossypium barbadense	Gb.improved	GbImpI	USDA, USA	185898973	24.2477	175578490	0.9445	Ref7	SRR6334658	No	Yes	Yes	Yes	Yes
BYU21170	BYU21170	Gossypium barbadense	Gb.improved	GbImpII	USDA, USA	253941432	33.1228	240632552	0.9476	Ref7	SRR6334659	No	Yes	Yes	Yes	Yes
BYU21171	BYU21171	Gossypium barbadense	Gb.improved	GbImpII	USDA, USA	217839842	28.4139	210058561	0.9643	Ref7	SRR6334660	No	Yes	Yes	Yes	Yes
BYU21172	BYU21172	Gossypium barbadense	Gb.improved	GbImpI	USDA, USA	201809404	26.323	193117335	0.9569	Ref7	SRR6334651	No	Yes	Yes	No	No
BYU21173	BYU21173	Gossypium barbadense	Gb.improved	GbImpII	USDA, USA	230592808	30.0773	221279322	0.9596	Ref7	SRR6334652	No	Yes	Yes	No	No
BYU21174	BYU21174	Gossypium barbadense	Gb.improved	GbImpII	USDA, USA	268572240	35.0312	257963645	0.9605	Ref7	SRR6334692	No	Yes	Yes	Yes	Yes
BYU21175	BYU21175	Gossypium barbadense	Gb.improved	GbImpII	USDA, USA	245902292	32.0742	237695350	0.9666	Ref7	SRR6334691	No	Yes	Yes	Yes	Yes
BYU21176	BYU21176	Gossypium barbadense	Gb.improved	GbImpII	USDA, USA	227864693	29.7215	217365242	0.9539	Ref7	SRR6334690	No	Yes	Yes	Yes	Yes
BYU21177	BYU21177	Gossypium barbadense	Gb.improved	GbImpII	USDA, USA	221832062	28.9346	213247171	0.9613	Ref7	SRR6334689	No	Yes	Yes	Yes	Yes
BYU22007	BYU22007	Gossypium barbadense	Gb.improved	GbImpII	Utah, USA	223164864	29.1085	211499461	0.9477	Ref7	SRR6334610	No	Yes	Yes	Yes	Yes
BYU22008	BYU22008	Gossypium hirsutum	Gh.improved	GhImpUSO	Utah, USA	165632220	21.6042	161457106	0.9748	Ref7	SRR6334609	No	Yes	Yes	Yes	Yes
BYU22009	BYU22009	Gossypium barbadense	Gb.improved	GbImpI	Utah, USA	169024004	22.0466	159602974	0.9443	Ref7	SRR6334608	No	Yes	Yes	Yes	Yes
BYU22010	BYU22010	Gossypium barbadense	Gb.improved	GbImpI	Utah, USA	181292812	23.6469	171181005	0.9442	Ref7	SRR6334607	No	Yes	Yes	Yes	Yes
BYU22011	BYU22011	Gossypium barbadense	Gb.improved	GbImpI	Utah, USA	214079352	27.9234	204279787	0.9542	Ref7	SRR6334606	No	Yes	Yes	Yes	Yes
BYU22012	BYU22012	Gossypium barbadense	Gb.improved	GbImpI	Utah, USA	151752118	19.7938	140547678	0.9262	Ref7	SRR6334605	No	Yes	Yes	Yes	Yes
BYU22013	BYU22013	Gossypium barbadense	Gb.improved	GbImpI	Utah, USA	150234061	19.5957	131264116	0.8737	Ref7	SRR6334604	No	Yes	Yes	Yes	Yes
BYU22014	BYU22014	Gossypium barbadense	Gb.improved	GbImpI	Utah, USA	154445998	20.1451	142349857	0.9217	Ref7	SRR6334519	No	Yes	Yes	Yes	Yes
BYU22015	BYU22015	Gossypium barbadense	Gb.improved	GbImpI	Utah, USA	190144282	24.8014	179715914	0.9452	Ref7	SRR6334520	No	Yes	Yes	Yes	Yes
BYU22016	BYU22016	Gossypium barbadense	Gb.improved	GbImpII	Utah, USA	236378018	30.8319	218688957	0.9252	Ref7	SRR6334535	No	Yes	Yes	Yes	Yes
BYU22017	BYU22017	Gossypium barbadense	Gb.improved	GbImpI	Utah, USA	171321462	22.3463	163167283	0.9524	Ref7	SRR6334537	No	Yes	Yes	Yes	Yes
BYU22018	BYU22018	Gossypium barbadense	Gb.improved	GbImpI	Utah, USA	195323186	25.4769	187346511	0.9592	Ref7	SRR6334523	No	Yes	Yes	Yes	Yes
BYU22019	BYU22019	Gossypium barbadense	Gb.improved	GbImpI	Utah, USA	167859700	21.8947	159314989	0.9491	Ref7	SRR6334524	No	Yes	Yes	Yes	Yes
BYU22020	BYU22020	Gossypium barbadense	Gb.improved	GbImpI	Utah, USA	188003765	24.5222	179309947	0.9538	Ref7	SRR6334525	No	Yes	Yes	Yes	Yes
BYU22036	BYU22036	Gossypium barbadense	Gb.improved	GbImpI	Raleigh, USA	155531143	20.2867	146930268	0.9447	Ref7	SRR6334583	No	Yes	Yes	Yes	Yes
BYU22037	BYU22037	Gossypium barbadense	Gb.improved	GbImpII	Utah, USA	204734769	26.7045	188405872	0.9202	Ref7	SRR6334708	No	Yes	Yes	Yes	Yes
BYU22038	BYU22038	Gossypium barbadense	Gb.improved	GbImpI	Utah, USA	166117884	21.6676	152688071	0.9192	Ref7	SRR6334569	No	Yes	Yes	Yes	Yes
BYU22039	BYU22039	Gossypium barbadense	Gb.improved	GbImpI	Utah, USA	160669148	20.9568	149743288	0.932	Ref7	SRR6334715	No	Yes	Yes	Yes	Yes
BYU22040	BYU22040	Gossypium barbadense	Gb.improved	GbImpII	Raleigh, USA	240163797	31.3257	232219172	0.9669	Ref7	SRR6334611	No	Yes	Yes	Yes	Yes
BYU22041	BYU22041	Gossypium barbadense	Gb.improved	GbImpI	USDA, USA	223222911	29.116	215656539	0.9661	Ref7	SRR6334586	No	Yes	Yes	No	No
BYU22042	BYU22042	Gossypium barbadense	Gb.improved	GbImpII	USDA, USA	189489709	24.716	178085340	0.9398	Ref7	SRR6334585	No	Yes	Yes	Yes	Yes
BYU22043	BYU22043	Gossypium barbadense	Gb.improved	GbImpI	USDA, USA	250117315	32.624	231497130	0.9256	Ref7	SRR6334592	No	Yes	Yes	No	No
BYU22044	BYU22044	Gossypium barbadense	Gb.improved	GbImpI	USDA, USA	205356370	26.7856	197706085	0.9627	Ref7	SRR6334591	No	Yes	Yes	Yes	Yes
BYU22045	BYU22045	Gossypium barbadense	Gb.improved	GbImpI	USDA, USA	196366494	25.613	187461065	0.9546	Ref7	SRR6334563	No	Yes	Yes	Yes	Yes
BYU22047	BYU22047	Gossypium barbadense	Gb.improved	GbImpII	USDA, USA	278568659	36.335	269139183	0.9662	Ref7	SRR6334565	No	Yes	Yes	Yes	Yes
BYU22048	BYU22048	Gossypium barbadense	Gb.improved	GbImpII	USDA, USA	217576987	28.3796	209219756	0.9616	Ref7	SRR6334566	No	Yes	Yes	Yes	Yes
BYU22050	BYU22050	Gossypium barbadense	Gb.improved	GbImpI	USDA, USA	179970752	23.4744	174041515	0.9671	Ref7	SRR6334568	No	Yes	Yes	Yes	Yes
BYU22051	BYU22051	Gossypium barbadense	Gb.improved	GbImpII	USDA, USA	222514421	29.0236	214473813	0.9639	Ref7	SRR6334570	No	Yes	Yes	Yes	Yes
BYU22052	BYU22052	Gossypium barbadense	Gb.improved	GbImpII	USDA, USA	227325039	29.6511	218622810	0.9617	Ref7	SRR6334561	No	Yes	Yes	Yes	Yes
BYU22053	BYU22053	Gossypium barbadense	Gb.improved	GbImpI	USDA, USA	233373713	30.44	223678122	0.9585	Ref7	SRR6334562	No	Yes	Yes	Yes	Yes
BYU22054	BYU22054	Gossypium barbadense	Gb.improved	GbImpII	USDA, USA	208474332	27.1923	201049235	0.9644	Ref7	SRR6334546	No	Yes	Yes	Yes	Yes
BYU22055	BYU22055	Gossypium barbadense	Gb.improved	GbImpII	USDA, USA	228068319	29.748	220273523	0.9658	Ref7	SRR6334581	No	Yes	Yes	Yes	Yes
BYU22056	BYU22056	Gossypium barbadense	Gb.improved	GbImpI	USDA, USA	219743686	28.6622	210846843	0.9595	Ref7	SRR6334544	No	Yes	Yes	Yes	Yes
BYU22057	BYU22057	Gossypium barbadense	Gb.improved	GbImpII	USDA, USA	248427868	32.4036	238155825	0.9587	Ref7	SRR6334543	No	Yes	Yes	Yes	Yes
BYU22058	BYU22058	Gossypium barbadense	Gb.improved	GbImpII	USDA, USA	234420874	30.5766	227125846	0.9689	Ref7	SRR6334542	No	Yes	Yes	Yes	Yes
BYU22059	BYU22059	Gossypium barbadense	Gb.improved	GbImpII	USDA, USA	237510731	30.9797	228441609	0.9618	Ref7	SRR6334541	No	Yes	Yes	Yes	Yes
BYU22060	BYU22060	Gossypium barbadense	Gb.improved	GbImpII	USDA, USA	196846234	25.6756	189261961	0.9615	Ref7	SRR6334540	No	Yes	Yes	Yes	Yes
BYU22061	BYU22061	Gossypium barbadense	Gb.improved	GbImpI	USDA, USA	208082516	27.1412	198395659	0.9534	Ref7	SRR6334683	No	Yes	Yes	Yes	Yes
BYU22062	BYU22062	Gossypium barbadense	Gb.improved	GbImpII	USDA, USA	240051596	31.3111	230160133	0.9588	Ref7	SRR6334538	No	Yes	Yes	Yes	Yes
BYU22063	BYU22063	Gossypium barbadense	Gb.improved	GbImpI	USDA, USA	170760900	22.2732	163724063	0.9588	Ref7	SRR6334650	No	Yes	Yes	Yes	Yes
BYU22064	BYU22064	Gossypium barbadense	Gb.improved	GbImpII	USDA, USA	202066152	26.3565	194881422	0.9644	Ref7	SRR6334614	No	Yes	Yes	Yes	Yes
BYU22065	BYU22065	Gossypium barbadense	Gb.improved	GbImpII	USDA, USA	214959267	28.0382	204943459	0.9534	Ref7	SRR6334615	No	Yes	Yes	Yes	No
BYU22083	BYU22083	Gossypium barbadense	Gb.improved	GbImpI	USDA, USA	202717612	26.4414	198214658	0.9778	Ref7	SRR6334698	No	Yes	Yes	Yes	Yes
BYU22084	BYU22084	Gossypium barbadense	Gb.improved	GbImpI	USDA, USA	206677084	26.9579	198521932	0.9605	Ref7	SRR6334678	No	Yes	Yes	Yes	Yes
BYU22085	BYU22085	Gossypium barbadense	Gb.improved	GbImpI	USDA, USA	177470528	23.1483	168484464	0.9494	Ref7	SRR6334679	No	Yes	Yes	Yes	Yes
BYU22086	BYU22086	Gossypium barbadense	Gb.improved	GbImpII	USDA, USA	258588354	33.7289	247007029	0.9552	Ref7	SRR6334680	No	Yes	Yes	Yes	Yes
BYU22087	BYU22087	Gossypium barbadense	Gb.improved	GbImpII	USDA, USA	213225538	27.812	206061114	0.9664	Ref7	SRR6334681	No	Yes	Yes	Yes	Yes
BYU22088	BYU22088	Gossypium barbadense	Gb.improved	GbImpI	USDA, USA	237903561	31.0309	224649323	0.9443	Ref7	SRR6334674	No	Yes	Yes	Yes	Yes
BYU22089	BYU22089	Gossypium barbadense	Gb.improved	GbImpII	USDA, USA	260290361	33.9509	251685413	0.9669	Ref7	SRR6334675	No	Yes	Yes	Yes	Yes
BYU22090	BYU22090	Gossypium barbadense	Gb.improved	GbImpII	USDA, USA	219049530	28.5717	209853536	0.958	Ref7	SRR6334676	No	Yes	Yes	Yes	Yes
BYU22091	BYU22091	Gossypium barbadense	Gb.improved	GbImpI	USDA, USA	210210955	27.4188	203086259	0.9661	Ref7	SRR6334677	No	Yes	Yes	Yes	Yes
BYU22092	BYU22092	Gossypium barbadense	Gb.improved	GbImpII	USDA, USA	243181431	31.7193	234408105	0.9639	Ref7	SRR6334672	No	Yes	Yes	Yes	Yes
BYU22093	BYU22093	Gossypium barbadense	Gb.improved	GbImpI	USDA, USA	198673832	25.914	189586084	0.9543	Ref7	SRR6334673	No	Yes	Yes	Yes	Yes
BYU22094	BYU22094	Gossypium barbadense	Gb.improved	GbImpII	USDA, USA	238593330	31.1209	229115356	0.9603	Ref7	SRR6334643	No	Yes	Yes	Yes	Yes
BYU22095	BYU22095	Gossypium barbadense	Gb.improved	GbImpII	USDA, USA	232612781	30.3408	222080926	0.9547	Ref7	SRR6334642	No	Yes	Yes	Yes	Yes
BYU22096	BYU22096	Gossypium barbadense	Gb.improved	GbImpI	USDA, USA	239669193	31.2612	226478699	0.945	Ref7	SRR6334641	No	Yes	Yes	Yes	Yes
BYU22097	BYU22097	Gossypium barbadense	Gb.improved	GbImpII	USDA, USA	227976022	29.736	220717384	0.9682	Ref7	SRR6334640	No	Yes	Yes	Yes	Yes
BYU22098	BYU22098	Gossypium barbadense	Gb.improved	GbImpII	USDA, USA	247857015	32.3292	238285005	0.9614	Ref7	SRR6334647	No	Yes	Yes	Yes	Yes
BYU22099	BYU22099	Gossypium barbadense	Gb.improved	GbImpI	USDA, USA	211536670	27.5917	200093903	0.9459	Ref7	SRR6334646	No	Yes	Yes	Yes	Yes
BYU22100	BYU22100	Gossypium barbadense	Gb.improved	GbImpII	USDA, USA	216300355	28.2131	208495870	0.9639	Ref7	SRR6334645	No	Yes	Yes	Yes	Yes
BYU22101	BYU22101	Gossypium barbadense	Gb.improved	GbImpI	USDA, USA	201426063	26.273	192648606	0.9564	Ref7	SRR6334644	No	Yes	Yes	Yes	Yes
BYU22102	BYU22102	Gossypium barbadense	Gb.improved	GbImpII	USDA, USA	208143385	27.1491	200420475	0.9629	Ref7	SRR6334649	No	Yes	Yes	Yes	Yes
BYU22103	BYU22103	Gossypium barbadense	Gb.improved	GbImpI	USDA, USA	209413733	27.3148	200550362	0.9577	Ref7	SRR6334648	No	Yes	Yes	Yes	Yes
BYU22104	BYU22104	Gossypium barbadense	Gb.improved	GbImpI	USDA, USA	214128703	27.9298	204413634	0.9546	Ref7	SRR6334669	No	Yes	Yes	Yes	Yes
BYU22105	BYU22105	Gossypium barbadense	Gb.improved	GbImpII	USDA, USA	225903500	29.4657	218777888	0.9685	Ref7	SRR6334697	No	Yes	Yes	Yes	Yes
BYU22106	BYU22106	Gossypium barbadense	Gb.improved	GbImpI	USDA, USA	175664029	22.9127	169662428	0.9658	Ref7	SRR6334693	No	Yes	Yes	Yes	Yes
BYU22107	BYU22107	Gossypium barbadense	Gb.improved	GbImpI	USDA, USA	200940856	26.2097	193579294	0.9634	Ref7	SRR6334696	No	Yes	Yes	No	No
BYU22108	BYU22108	Gossypium barbadense	Gb.improved	GbImpII	USDA, USA	234358867	30.5685	226464072	0.9663	Ref7	SRR6334548	No	Yes	Yes	No	No
BYU22109	BYU22109	Gossypium barbadense	Gb.improved	GbImpII	USDA, USA	211652452	27.6068	205202674	0.9695	Ref7	SRR6334558	No	Yes	Yes	Yes	Yes
BYU22110	BYU22110	Gossypium barbadense	Gb.improved	GbImpII	USDA, USA	248476982	32.41	237549608	0.956	Ref7	SRR6334682	No	Yes	Yes	Yes	Yes
BYU22111	BYU22111	Gossypium barbadense	Gb.improved	GbImpII	USDA, USA	217899095	28.4216	210913550	0.9679	Ref7	SRR6334684	No	Yes	Yes	Yes	Yes
BYU22112	BYU22112	Gossypium barbadense	Gb.improved	GbImpII	USDA, USA	249025929	32.4816	237222165	0.9526	Ref7	SRR6334661	No	Yes	Yes	No	No
BYU22113	BYU22113	Gossypium barbadense	Gb.improved	GbImpI	USDA, USA	196481636	25.628	189591326	0.9649	Ref7	SRR6334662	No	Yes	Yes	Yes	Yes
BYU22114	BYU22114	Gossypium barbadense	Gb.improved	GbImpII	USDA, USA	239528331	31.2428	226987871	0.9476	Ref7	SRR6334637	No	Yes	Yes	Yes	Yes
BYU22115	BYU22115	Gossypium barbadense	Gb.improved	GbImpI	USDA, USA	226662822	29.5647	216711847	0.9561	Ref7	SRR6334636	No	Yes	Yes	Yes	Yes
BYU22116	BYU22116	Gossypium barbadense	Gb.improved	GbImpI	USDA, USA	226992175	29.6077	217894567	0.9599	Ref7	SRR6334639	No	Yes	Yes	Yes	Yes
BYU22119	BYU22119	Gossypium barbadense	Gb.improved	GbImpII	USDA, USA	268752464	35.0547	258138324	0.9605	Ref7	SRR6334632	No	Yes	Yes	Yes	Yes
BYU22120	BYU22120	Gossypium barbadense	Gb.improved	GbImpII	USDA, USA	235622313	30.7333	226669083	0.962	Ref7	SRR6334635	No	Yes	Yes	Yes	Yes
BYU22121	BYU22121	Gossypium barbadense	Gb.improved	GbImpI	USDA, USA	190927450	24.9036	183779199	0.9626	Ref7	SRR6334634	No	Yes	Yes	Yes	Yes
BYU22122	BYU22122	Gossypium barbadense	Gb.improved	GbImpII	USDA, USA	233423067	30.4465	224257474	0.9607	Ref7	SRR6334631	No	Yes	Yes	Yes	Yes
BYU22123	BYU22123	Gossypium barbadense	Gb.improved	GbImpII	USDA, USA	213657696	27.8684	205458341	0.9616	Ref7	SRR6334630	No	Yes	Yes	No	No
BYU22124	BYU22124	Gossypium barbadense	Gb.improved	GbImpII	USDA, USA	228439706	29.7965	220339375	0.9645	Ref7	SRR6334553	No	Yes	Yes	Yes	Yes
BYU22125	BYU22125	Gossypium barbadense	Gb.improved	GbImpII	USDA, USA	242610090	31.6448	229808528	0.9472	Ref7	SRR6334554	No	Yes	Yes	No	No
BYU22126	BYU22126	Gossypium barbadense	Gb.improved	GbImpI	USDA, USA	204014417	26.6106	190445988	0.9335	Ref7	SRR6334555	No	Yes	Yes	Yes	Yes
BYU22127	BYU22127	Gossypium barbadense	Gb.improved	GbImpI	USDA, USA	188931535	24.6432	182497474	0.9659	Ref7	SRR6334556	No	Yes	Yes	Yes	Yes
BYU22128	BYU22128	Gossypium barbadense	Gb.improved	GbImpI	USDA, USA	218452110	28.4938	204638260	0.9368	Ref7	SRR6334549	No	Yes	Yes	Yes	Yes
BYU22129	BYU22129	Gossypium barbadense	Gb.improved	GbImpI	USDA, USA	221213823	28.854	208763701	0.9437	Ref7	SRR6334550	No	Yes	Yes	No	No
BYU22130	BYU22130	Gossypium barbadense	Gb.improved	GbImpI	USDA, USA	228208004	29.7663	220446604	0.966	Ref7	SRR6334551	No	Yes	Yes	Yes	Yes
BYU22131	BYU22131	Gossypium barbadense	Gb.improved	GbImpI	USDA, USA	207528381	27.0689	199606791	0.9618	Ref7	SRR6334552	No	Yes	Yes	Yes	Yes
BYU22132	BYU22132	Gossypium barbadense	Gb.improved	GbImpII	USDA, USA	254703431	33.2222	245531409	0.964	Ref7	SRR6334559	No	Yes	Yes	Yes	Yes
BYU22136	BYU22136	Gossypium barbadense	Gb.improved	GbImpII	USDA, USA	247675767	32.3055	238526879	0.9631	Ref7	SRR6334572	No	Yes	Yes	Yes	Yes
BYU22145	BYU22145	Gossypium barbadense	Gb.improved	GbImpI	USDA, USA	185269872	24.1656	178527910	0.9636	Ref7	SRR6334545	No	Yes	Yes	Yes	Yes
BYU22149	BYU22149	Gossypium barbadense	Gb.improved	GbImpII	USDA, USA	218384631	28.485	207942186	0.9522	Ref7	SRR6334598	No	Yes	Yes	Yes	Yes
BYU22150	BYU22150	Gossypium barbadense	Gb.improved	GbImpII	USDA, USA	228313903	29.7801	214724711	0.9405	Ref7	SRR6334595	No	Yes	Yes	Yes	Yes
BYU22153	BYU22153	Gossypium barbadense	Gb.improved	GbImpI	USDA, USA	186470316	24.3222	178808406	0.9589	Ref7	SRR6334594	No	Yes	Yes	Yes	Yes
BYU22154	BYU22154	Gossypium barbadense	Gb.improved	GbImpII	USDA, USA	226101975	29.4916	218198308	0.965	Ref7	SRR6334627	No	Yes	Yes	Yes	Yes
BYU22178	BYU22178	Gossypium barbadense	Gb.improved	GbImpI	Utah, USA	155736823	20.3135	146852705	0.943	Ref7	SRR6334686	No	Yes	Yes	Yes	Yes
BYU22179	BYU22179	Gossypium barbadense	Gb.improved	GbImpI	Utah, USA	162005743	21.1312	153434584	0.9471	Ref7	SRR6334685	No	Yes	Yes	Yes	Yes
BYU22180	BYU22180	Gossypium barbadense	Gb.improved	GbImpI	Utah, USA	170533266	22.2435	160793926	0.9429	Ref7	SRR6334695	No	Yes	Yes	Yes	Yes
BYU22181	BYU22181	Gossypium barbadense	Gb.improved	GbImpI	Utah, USA	162061374	21.1384	153157578	0.9451	Ref7	SRR6334694	No	Yes	Yes	Yes	Yes
BYU22182	BYU22182	Gossypium hirsutum	Gh.improved	GhImpUSO	Raleigh, USA	202017906	26.3502	192247893	0.9516	Ref7	SRR6334612	No	Yes	Yes	Yes	No
BYU24021	BYU24021	Gossypium barbadense	Gb.improved	GbImpI	USDA, USA	169191074	22.0684	160347221	0.9477	Ref7	SRR6334688	No	Yes	Yes	Yes	Yes
BYU24022	BYU24022	Gossypium barbadense	Gb.improved	GbImpII	USDA, USA	226521137	29.5462	182492501	0.9484	Ref7	SRR6334687	No	Yes	Yes	Yes	No
BYU24023	BYU24023	Gossypium barbadense	Gb.improved	GbImpII	USDA, USA	215566116	28.1173	206695745	0.9589	Ref7	SRR6334734	No	Yes	Yes	Yes	Yes
BYU24024	BYU24024	Gossypium barbadense	Gb.improved	GbImpI	USDA, USA	203193085	26.5034	192196803	0.9459	Ref7	SRR6334737	No	Yes	Yes	Yes	Yes
BYU24025	BYU24025	Gossypium barbadense	Gb.improved	GbImpI	USDA, USA	198859116	25.9381	190249122	0.9567	Ref7	SRR6334736	No	Yes	Yes	Yes	Yes
BYU24026	BYU24026	Gossypium barbadense	Gb.improved	GbImpII	USDA, USA	197458585	25.7555	187977567	0.952	Ref7	SRR6334739	No	Yes	Yes	Yes	Yes
BYU24027	BYU24027	Gossypium barbadense	Gb.improved	GbImpII	USDA, USA	237080350	30.9235	226601990	0.9558	Ref7	SRR6334738	No	Yes	Yes	Yes	Yes
BYU24028	BYU24028	Gossypium barbadense	Gb.improved	GbImpII	USDA, USA	211240097	27.5531	202739544	0.9598	Ref7	SRR6334741	No	Yes	Yes	Yes	Yes
BYU24029	BYU24029	Gossypium barbadense	Gb.improved	GbImpI	USDA, USA	152226708	19.8557	145476510	0.9557	Ref7	SRR6334727	No	Yes	Yes	Yes	Yes
BYU24030	BYU24030	Gossypium barbadense	Gb.improved	GbImpI	USDA, USA	184753525	24.0983	176693972	0.9564	Ref7	SRR6334728	No	Yes	Yes	Yes	Yes
BYU24031	BYU24031	Gossypium barbadense	Gb.improved	GbImpI	USDA, USA	200346740	26.1322	190283506	0.9498	Ref7	SRR6334729	No	Yes	Yes	Yes	Yes
BYU24032	BYU24032	Gossypium barbadense	Gb.improved	GbImpI	USDA, USA	187566074	24.4651	178819094	0.9534	Ref7	SRR6334723	No	Yes	Yes	Yes	Yes
BYU24033	BYU24033	Gossypium barbadense	Gb.improved	GbImpI	USDA, USA	182620441	23.8201	174130247	0.9535	Ref7	SRR6334724	No	Yes	Yes	Yes	Yes
BYU24034	BYU24034	Gossypium barbadense	Gb.improved	GbImpII	USDA, USA	215754626	28.1419	203303500	0.9423	Ref7	SRR6334725	No	Yes	Yes	Yes	Yes
BYU24035	BYU24035	Gossypium barbadense	Gb.improved	GbImpI	USDA, USA	215924835	28.1641	201717477	0.9342	Ref7	SRR6334522	No	Yes	Yes	Yes	Yes
BYU30001	BYU30001	Gossypium tomentosum	Outgroup	Outgroup	Hawaii	138849836	18.1108	58464736	0.4211	Ref7	SRR6334536	No	Yes	Yes	No	No
BYU30002	BYU30002	Gossypium tomentosum	Outgroup	Outgroup	Hawaii	203763893	26.5779	192210477	0.9433	Ref7	SRR6334744	No	Yes	Yes	No	No
BYU30003	BYU30003	Gossypium tomentosum	Outgroup	Outgroup	Hawaii	174809019	22.8012	165638103	0.9475	Ref7	SRR6334731	No	Yes	Yes	No	No
BYU30004	BYU30004	Gossypium tomentosum	Outgroup	Outgroup	Hawaii	203024931	26.4815	192266681	0.947	Ref7	SRR6334718	No	Yes	Yes	No	No
BYU30005	BYU30005	Gossypium tomentosum	Outgroup	Outgroup	Hawaii	229173538	29.8922	218914008	0.9552	Ref7	SRR6334745	No	Yes	Yes	No	No
BYU30006	BYU30006	Gossypium tomentosum	Outgroup	Outgroup	Hawaii	214216638	27.9413	203952580	0.9521	Ref7	SRR6334714	No	Yes	Yes	No	No
BYU40001	BYU40001	Gossypium mustelinum	Outgroup	Outgroup	Dominican	198432161	25.8825	188471402	0.9498	Ref7	SRR6334743	No	Yes	Yes	No	No
BYU40002	BYU40002	Gossypium mustelinum	Outgroup	Outgroup	Brazil	207124665	27.0163	193179423	0.9327	Ref7	SRR6334742	No	Yes	Yes	No	No
BYU40003	BYU40003	Gossypium mustelinum	Outgroup	Outgroup	Brazil	198893379	25.9426	187740275	0.9439	Ref7	SRR6334671	No	Yes	Yes	No	No
BYU40004	BYU40004	Gossypium mustelinum	Outgroup	Outgroup	Brazil	242311784	31.6059	228561807	0.9433	Ref7	SRR6334582	No	Yes	Yes	No	No
BYU50001	BYU50001	Gossypium darwinii	Outgroup	Outgroup	Galapagos	203642695	26.5621	192343361	0.9445	Ref7	SRR6334588	No	Yes	Yes	No	No
BYU50002	BYU50002	Gossypium darwinii	Outgroup	Outgroup	Galapagos	251738484	32.8355	242947720	0.9651	Ref7	SRR6334587	No	Yes	Yes	No	No
BYU50003	BYU50003	Gossypium darwinii	Outgroup	Outgroup	Galapagos	238705942	31.1356	226573708	0.9492	Ref7	SRR6334590	No	Yes	Yes	No	No
BYU50004	BYU50004	Gossypium darwinii	Outgroup	Outgroup	Galapagos	156002156	20.3481	75149556	0.4817	Ref7	SRR6334709	No	Yes	Yes	No	No
BYU60001	BYU60001	Gossypium ekmanianum	Outgroup	Outgroup	Dominican	218505258	28.5007	207072541	0.9477	Ref7	SRR6334670	No	Yes	Yes	No	No
BYU60002	BYU60002	Gossypium ekmanianum	Outgroup	Outgroup	Dominican	198728629	25.9211	189462912	0.9534	Ref7	SRR6334666	No	Yes	Yes	No	No
BYU60003	BYU60003	Gossypium ekmanianum	Outgroup	Outgroup	Dominican	207996129	27.1299	200612224	0.9645	Ref7	SRR6334665	No	Yes	Yes	No	No
BYU60004	BYU60004	Gossypium ekmanianum	Outgroup	Outgroup	Dominican	125636538	16.3874	114927192	0.9148	Ref7	SRR6334668	No	Yes	Yes	No	No
BYU80001	BYU80001	Gossypium arboreum	Diploid	Outgroup	Asia	153441520	27.1	123078811	0.8021	Ref7	SRR6334602	No	Yes	Yes	No	No
BYU80002	BYU80002	Gossypium arboreum	Diploid	Outgroup	Asia	157331849	27.8	150716025	0.9579	Ref7	SRR6334601	No	Yes	Yes	No	No
D3D	D3D	Gossypium davidsonii	Diploid	Outgroup	Wake	117719642	44.1	99646202	0.8465	Ref7	SRR6334584	No	Yes	Yes	No	No
HBAU1	Meiduomao	Gossypium hirsutum	Gh.improved	GhImpCHN	Henan, CHN	44858408	5.9	41427977	0.9235	Ref4	SRR5965221	Yes	Yes	No	Yes	Yes
HBAU2	CC28	Gossypium hirsutum	Gh.improved	GhImpUSO	Missouri, USA	56271039	7.3	55185681	0.9807	Ref4	SRR5965306	Yes	Yes	No	Yes	No
HBAU3	Fandimian	Gossypium hirsutum	Gh.improved	GhImpCHN	Henan, CHN	45380773	5.9	41953638	0.9245	Ref4	SRR5949954	Yes	Yes	No	Yes	Yes
HBAU4	Yumian1	Gossypium hirsutum	Gh.improved	GhImpCHN	Henan, CHN	62798499	8.2	60214540	0.9589	Ref4	SRR5965212	Yes	Yes	No	Yes	Yes
HBAU5	Wan3396	Gossypium hirsutum	Gh.improved	GhImpCHN	Henan, CHN	63087142	8.2	58745604	0.9312	Ref4	SRR5965335	Yes	Yes	No	Yes	No
HBAU6	Tangmian7401	Gossypium hirsutum	Gh.improved	GhImpCHN	Henan, CHN	54216265	7.1	50896829	0.9388	Ref4	SRR5965366	Yes	Yes	No	Yes	Yes
HBAU7	Jimian8	Gossypium hirsutum	Gh.improved	GhImpCHN	Hebei, CHN	62365737	8.1	58031160	0.9305	Ref4	SRR5950000	Yes	Yes	No	Yes	Yes
HBAU8	Dazemian*	Gossypium hirsutum	Gh.improved	GhImpCHN	Shandong, CHN	58285521	7.6	54084029	0.9279	Ref4	SRR5949940	Yes	Yes	No	Yes	Yes
HBAU9	Lumian1*	Gossypium hirsutum	Gh.improved	GhImpCHN	Shandong, CHN	54050152	7.1	51243324	0.9481	Ref4	SRR5950053	Yes	Yes	No	No	No
HBAU10	Yun'an4	Gossypium hirsutum	Gh.improved	GhImpCHN	Shanghai, CHN	59271566	7.7	54546092	0.9203	Ref4	SRR5965216	Yes	Yes	No	Yes	Yes
HBAU11	Xin547	Gossypium hirsutum	Gh.improved	GhImpCHN	Shanxi, CHN	50836454	6.6	47207371	0.9286	Ref4	SRR5965244	Yes	Yes	No	Yes	Yes
HBAU12	Daihongdai	Gossypium hirsutum	Gh.improved	GhImpCHN	Jiangsu, CHN	50914596	6.6	47986665	0.9425	Ref4	SRR5965442	Yes	Yes	No	Yes	Yes
HBAU13	Xiangxuan2	Gossypium hirsutum	Gh.improved	GhImpCHN	Hunan, CHN	65045904	8.5	62685469	0.9637	Ref4	SRR5965440	Yes	Yes	No	Yes	Yes
HBAU14	Dongting3	Gossypium hirsutum	Gh.improved	GhImpCHN	Hunan, CHN	66216885	8.6	60241558	0.9098	Ref4	SRR5949952	Yes	Yes	No	Yes	Yes
HBAU15	Nanguamian	Gossypium hirsutum	Gh.improved	GhImpCHN	Hubei, CHN	71481299	9.3	69411489	0.971	Ref4	SRR5965229	Yes	Yes	No	Yes	Yes
HBAU16	Zaoyangbuluolei	Gossypium hirsutum	Gh.improved	GhImpCHN	Hubei, CHN	57367214	7.5	53156804	0.9266	Ref4	SRR5965276	Yes	Yes	No	Yes	Yes
HBAU17	Chuilingmian	Gossypium hirsutum	Gh.improved	GhImpCHN	Sichuan, CHN	74151870	9.7	71814254	0.9685	Ref4	SRR5949934	Yes	Yes	No	Yes	Yes
HBAU18	Xuzhou1818	Gossypium hirsutum	Gh.improved	GhImpCHN	Jiangsu, CHN	58374415	7.6	56492211	0.9678	Ref4	SRR5965151	Yes	Yes	No	Yes	Yes
HBAU19	Humian204	Gossypium hirsutum	Gh.improved	GhImpCHN	Shanghai, CHN	62174965	8.1	60632290	0.9752	Ref4	SRR5949986	Yes	Yes	No	Yes	Yes
HBAU20	70-1437	Gossypium hirsutum	Gh.improved	GhImpCHN	Zhejiang, CHN	51854389	6.8	50307593	0.9702	Ref4	SRR5949903	Yes	Yes	No	Yes	Yes
HBAU21	Cimian9	Gossypium hirsutum	Gh.improved	GhImpCHN	Zhejiang, CHN	62841255	8.2	60060923	0.9558	Ref4	SRR5949943	Yes	Yes	No	Yes	Yes
HBAU22	Pengze4	Gossypium hirsutum	Gh.improved	GhImpCHN	Jiangxi, CHN	53370139	7	51269276	0.9606	Ref4	SRR5950058	Yes	Yes	No	Yes	Yes
HBAU23	70-24	Gossypium hirsutum	Gh.improved	GhImpCHN	Yunnan, CHN	56776502	7.4	54626109	0.9621	Ref4	SRR5949905	Yes	Yes	No	Yes	Yes
HBAU24	Shaoyangdatao	Gossypium hirsutum	Gh.improved	GhImpCHN	Hunan, CHN	45900198	6	42667407	0.9296	Ref4	SRR5965243	Yes	Yes	No	Yes	Yes
HBAU25	Yan64-1	Gossypium hirsutum	Gh.improved	GhImpCHN	Shaanxi, CHN	52503647	6.8	50747365	0.9665	Ref4	SRR5965263	Yes	Yes	No	Yes	Yes
HBAU26	Zhong521*	Gossypium hirsutum	Gh.improved	GhImpCHN	Henan, CHN	45103530	5.9	43287533	0.9597	Ref4	SRR5965230	Yes	Yes	No	Yes	Yes
HBAU27	Zhi6705	Gossypium hirsutum	Gh.improved	GhImpCHN	Hubei, CHN	47827859	6.2	45345901	0.9481	Ref4	SRR5965281	Yes	Yes	No	Yes	Yes
HBAU28	Xianmian858	Gossypium hirsutum	Gh.improved	GhImpCHN	Shaanxi, CHN	51822224	6.8	49088735	0.9473	Ref4	SRR5965368	Yes	Yes	No	Yes	Yes
HBAU29	Esha28	Gossypium hirsutum	Gh.improved	GhImpCHN	Hubei, CHN	58150698	7.6	55671635	0.9574	Ref4	SRR5949970	Yes	Yes	No	Yes	Yes
HBAU30	Xuzhou514	Gossypium hirsutum	Gh.improved	GhImpCHN	Jiangsu, CHN	57429321	7.5	54147035	0.9428	Ref4	SRR5965208	Yes	Yes	No	Yes	Yes
HBAU31	Xuzhou142	Gossypium hirsutum	Gh.improved	GhImpCHN	Jiangsu, CHN	52948669	6.9	49880360	0.9421	Ref4	SRR5965150	Yes	Yes	No	Yes	Yes
HBAU32	Simian2*	Gossypium hirsutum	Gh.improved	GhImpCHN	Jiangsu, CHN	47657124	6.2	45761148	0.9602	Ref4	SRR5950069	Yes	Yes	No	Yes	Yes
HBAU33	Xiaoxian133changrong	Gossypium hirsutum	Gh.improved	GhImpCHN	Anhui, CHN	55520518	7.2	52509210	0.9458	Ref4	SRR5965253	Yes	Yes	No	Yes	Yes
HBAU34	Shaandaixi	Gossypium hirsutum	Gh.improved	GhImpCHN	Hebei, CHN	55200354	7.2	52741671	0.9555	Ref4	SRR5965395	Yes	Yes	No	Yes	Yes
HBAU35	Baoshandatao	Gossypium hirsutum	Gh.improved	GhImpCHN	Shanghai, CHN	60070354	7.8	55981129	0.9319	Ref4	SRR5949919	Yes	Yes	No	Yes	Yes
HBAU36	Bao6716*	Gossypium hirsutum	Gh.improved	GhImpCHN	Hebei, CHN	59384113	7.7	55862092	0.9407	Ref4	SRR5949902	Yes	Yes	No	Yes	Yes
HBAU37	CCRI12*	Gossypium hirsutum	Gh.improved	GhImpCHN	Henan, CHN	50093324	6.5	46855140	0.9354	Ref4	SRR5965255	Yes	Yes	No	Yes	Yes
HBAU38	Wujiyizhihua	Gossypium hirsutum	Gh.improved	GhImpCHN	Hebei, CHN	51296732	6.7	48699774	0.9494	Ref4	SRR5965249	Yes	Yes	No	Yes	Yes
HBAU39	Jimian12*	Gossypium hirsutum	Gh.improved	GhImpCHN	Hebei, CHN	58435962	7.6	55572811	0.951	Ref4	SRR5949992	Yes	Yes	No	Yes	Yes
HBAU40	Emian12	Gossypium hirsutum	Gh.improved	GhImpCHN	Hubei, CHN	49421762	6.4	46106013	0.9329	Ref4	SRR5949959	Yes	Yes	No	Yes	Yes
HBAU41	Deltapine15×Yapengmian	Gossypium hirsutum	Gh.improved	GhImpCHN	Hubei, CHN	49931323	6.5	48094106	0.9632	Ref4	SRR5949945	Yes	Yes	No	Yes	Yes
HBAU42	CCRI19*	Gossypium hirsutum	Gh.improved	GhImpCHN	Henan, CHN	62344901	8.1	58915990	0.945	Ref4	SRR5965261	Yes	Yes	No	Yes	Yes
HBAU43	Zhong85271*	Gossypium hirsutum	Gh.improved	GhImpCHN	Henan, CHN	44361066	5.8	41863482	0.9437	Ref4	SRR5965235	Yes	Yes	No	Yes	Yes
HBAU44	Keyuan1	Gossypium hirsutum	Gh.improved	GhImpCHN	Beijing, CHN	63634735	8.3	59846332	0.9405	Ref4	SRR5950043	Yes	Yes	No	Yes	Yes
HBAU45	Keyuan4	Gossypium hirsutum	Gh.improved	GhImpCHN	Beijing, CHN	52837310	6.9	50313813	0.9522	Ref4	SRR5950044	Yes	Yes	No	Yes	Yes
HBAU46	Linqing201*	Gossypium hirsutum	Gh.improved	GhImpCHN	Shandong, CHN	48556095	6.3	46619311	0.9601	Ref4	SRR5965377	Yes	Yes	No	Yes	Yes
HBAU47	Wanzao686	Gossypium hirsutum	Gh.improved	GhImpCHN	Henan, CHN	48205807	6.3	44795430	0.9293	Ref4	SRR5965338	Yes	Yes	No	Yes	Yes
HBAU48	Wan231	Gossypium hirsutum	Gh.improved	GhImpCHN	Henan, CHN	60039906	7.8	53200870	0.8861	Ref4	SRR5965332	Yes	Yes	No	Yes	Yes
HBAU49	CCRI23	Gossypium hirsutum	Gh.improved	GhImpCHN	Henan, CHN	59702765	7.8	56308385	0.9431	Ref4	SRR5965262	Yes	Yes	No	Yes	Yes
HBAU50	Nandanbadidahua	Gossypium hirsutum	Gh.improved	GhImpCHN	Guangxi, CHN	56542118	7.4	54512162	0.9641	Ref4	SRR5965223	Yes	Yes	No	Yes	Yes
HBAU51	208H-1	Gossypium hirsutum	Gh.improved	GhImpUSO	Pakistan	51064573	6.7	47107544	0.9225	Ref4	SRR5965291	Yes	Yes	No	Yes	No
HBAU52	Sumian1	Gossypium hirsutum	Gh.improved	GhImpCHN	Jiangsu, CHN	50556000	6.6	46869133	0.9271	Ref4	SRR5950147	Yes	Yes	No	Yes	Yes
HBAU53	Jinyuan1081	Gossypium hirsutum	Gh.improved	GhImpCHN	Shanxi, CHN	54304358	7.1	51458213	0.9476	Ref4	SRR5950028	Yes	Yes	No	Yes	Yes
HBAU54	Banong212	Gossypium hirsutum	Gh.improved	GhImpCHN	Xinjiang, CHN	61553869	8	58665450	0.9531	Ref4	SRR5949911	Yes	Yes	No	Yes	Yes
HBAU55	Tu71-113	Gossypium hirsutum	Gh.improved	GhImpCHN	Xinjiang, CHN	50154133	6.5	46745766	0.932	Ref4	SRR5965246	Yes	Yes	No	Yes	Yes
HBAU56	Bu3363*	Gossypium hirsutum	Gh.improved	GhImpUSO	USA	53592653	7	50929946	0.9503	Ref4	SRR5949928	Yes	Yes	No	Yes	No
HBAU57	ZhongzhiBD13*	Gossypium hirsutum	Gh.improved	GhImpCHN	Beijing, CHN	59900185	7.8	56275508	0.9395	Ref4	SRR5949912	Yes	Yes	No	Yes	Yes
HBAU58	Linqing2350	Gossypium hirsutum	Gh.improved	GhImpCHN	Shandong, CHN	69001666	9	65767768	0.9531	Ref4	SRR5950063	Yes	Yes	No	Yes	Yes
HBAU59	Huazhong106	Gossypium hirsutum	Gh.improved	GhImpCHN	Hubei, CHN	56270048	7.3	51827986	0.9211	Ref4	SRR5965448	Yes	Yes	No	Yes	Yes
HBAU60	CCRI10*	Gossypium hirsutum	Gh.improved	GhImpCHN	Henan, CHN	49448952	6.4	44800736	0.906	Ref4	SRR5965254	Yes	Yes	No	Yes	Yes
HBAU61	Heishanmian1	Gossypium hirsutum	Gh.improved	GhImpCHN	Liaoning, CHN	48424091	6.3	45625629	0.9422	Ref4	SRR5949987	Yes	Yes	No	Yes	Yes
HBAU62	Jinmian2	Gossypium hirsutum	Gh.improved	GhImpCHN	Liaoning, CHN	48386751	6.3	43738666	0.9039	Ref4	SRR5950010	Yes	Yes	No	Yes	Yes
HBAU63	Liao113	Gossypium hirsutum	Gh.improved	GhImpCHN	Shandong, CHN	50318633	6.6	46657544	0.9272	Ref4	SRR5965353	Yes	Yes	No	Yes	Yes
HBAU64	Chirpan996	Gossypium hirsutum	Gh.improved	GhImpUSO	Bulgaria	49312697	6.4	45200531	0.9166	Ref4	SRR5965309	Yes	Yes	No	Yes	No
HBAU65	Liaomian9	Gossypium hirsutum	Gh.improved	GhImpCHN	Liaoning, CHN	49540337	6.5	46512274	0.9389	Ref4	SRR5950050	Yes	Yes	No	Yes	Yes
HBAU66	CCRI16*	Gossypium hirsutum	Gh.improved	GhImpCHN	Henan, CHN	43649663	5.7	40789521	0.9345	Ref4	SRR5965257	Yes	Yes	No	Yes	Yes
HBAU67	Yuzhishi84-1	Gossypium hirsutum	Gh.improved	GhImpCHN	Henan, CHN	51575061	6.7	46830813	0.908	Ref4	SRR5965274	Yes	Yes	No	Yes	Yes
HBAU68	Liao7334-7728	Gossypium hirsutum	Gh.improved	GhImpCHN	Liaoning, CHN	49542310	6.5	45653681	0.9215	Ref4	SRR5965351	Yes	Yes	No	Yes	Yes
HBAU69	Ji91-28	Gossypium hirsutum	Gh.improved	GhImpCHN	Hebei, CHN	46493127	6.1	43391267	0.9333	Ref4	SRR5949841	Yes	Yes	No	Yes	Yes
HBAU70	Shaan2754	Gossypium hirsutum	Gh.improved	GhImpCHN	Shaanxi, CHN	53800841	7	50138860	0.9319	Ref4	SRR5950062	Yes	Yes	No	Yes	Yes
HBAU71	Shaan2812	Gossypium hirsutum	Gh.improved	GhImpCHN	Shaanxi, CHN	53518016	7	48262557	0.9018	Ref4	SRR5950064	Yes	Yes	No	Yes	Yes
HBAU72	Damian20	Gossypium hirsutum	Gh.improved	GhImpCHN	Sichuan, CHN	40746274	5.3	38930134	0.9554	Ref4	SRR5949946	Yes	Yes	No	Yes	No
HBAU73	Jihekangyan	Gossypium hirsutum	Gh.improved	GhImpCHN	Hebei, CHN	48104933	6.3	45272230	0.9411	Ref4	SRR5949921	Yes	Yes	No	Yes	Yes
HBAU74	EQ872	Gossypium hirsutum	Gh.improved	GhImpCHN	Hubei, CHN	50245673	6.6	47358628	0.9425	Ref4	SRR5965341	Yes	Yes	No	Yes	Yes
HBAU75	Yuzao275	Gossypium hirsutum	Gh.improved	GhImpCHN	Henan, CHN	55421429	7.2	51822459	0.9351	Ref4	SRR5949935	Yes	Yes	No	Yes	Yes
HBAU76	Yunzao219	Gossypium hirsutum	Gh.improved	GhImpCHN	Shanxi, CHN	50477605	6.6	47646569	0.9439	Ref4	SRR5965217	Yes	Yes	No	Yes	No
HBAU77	Yun93kang354	Gossypium hirsutum	Gh.improved	GhImpCHN	Shanxi, CHN	49986899	6.5	46204785	0.9243	Ref4	SRR5965214	Yes	Yes	No	Yes	No
HBAU78	Yun94H-32	Gossypium hirsutum	Gh.improved	GhImpCHN	Shanxi, CHN	40828834	5.3	38778456	0.9498	Ref4	SRR5965215	Yes	Yes	No	Yes	No
HBAU79	Liaojinmian3	Gossypium hirsutum	Gh.improved	GhImpCHN	Liaoning, CHN	41200469	5.4	39704556	0.9637	Ref4	SRR5950048	Yes	Yes	No	Yes	No
HBAU80	Kuche96515	Gossypium hirsutum	Gh.improved	GhImpCHN	Xinjiang, CHN	52520488	6.9	50820916	0.9676	Ref4	SRR5950040	Yes	Yes	No	Yes	Yes
HBAU81	Kashi736	Gossypium hirsutum	Gh.improved	GhImpCHN	Xinjiang, CHN	41273279	5.4	38908714	0.9427	Ref4	SRR5950034	Yes	Yes	No	Yes	No
HBAU82	KucheT94-4*	Gossypium hirsutum	Gh.improved	GhImpCHN	Xinjiang, CHN	44736025	5.8	40895702	0.9142	Ref4	SRR5950042	Yes	Yes	No	Yes	Yes
HBAU83	Han241	Gossypium hirsutum	Gh.improved	GhImpCHN	Hebei, CHN	45075011	5.9	43516913	0.9654	Ref4	SRR5949983	Yes	Yes	No	Yes	Yes
HBAU84	Yumian19	Gossypium hirsutum	Gh.improved	GhImpCHN	Henan, CHN	58974292	7.7	55947638	0.9487	Ref4	SRR5965211	Yes	Yes	No	Yes	Yes
HBAU85	Kuitunxi353	Gossypium hirsutum	Gh.improved	GhImpCHN	Xinjiang, CHN	51048638	6.7	48389711	0.9479	Ref4	SRR5950046	Yes	Yes	No	Yes	Yes
HBAU86	Han284	Gossypium hirsutum	Gh.improved	GhImpCHN	Hebei, CHN	53151210	6.9	50928070	0.9582	Ref4	SRR5949918	Yes	Yes	No	Yes	Yes
HBAU87	Shuangjia321	Gossypium hirsutum	Gh.improved	GhImpCHN	Hebei, CHN	49842929	6.5	47435515	0.9517	Ref4	SRR5949871	Yes	Yes	No	Yes	Yes
HBAU88	Xinluzao10	Gossypium hirsutum	Gh.improved	GhImpCHN	Xinjiang, CHN	54546761	7.1	50800890	0.9313	Ref4	SRR5950160	Yes	Yes	No	Yes	Yes
HBAU89	Laoyangmian	Gossypium hirsutum	Gh.improved	GhImpCHN	Shaanxi, CHN	48015749	6.3	45933548	0.9566	Ref4	SRR5950051	Yes	Yes	No	Yes	Yes
HBAU90	Lingbaomian	Gossypium hirsutum	Gh.improved	GhImpCHN	Henan, CHN	52141925	6.8	50384218	0.9663	Ref4	SRR5950153	Yes	Yes	No	Yes	Yes
HBAU91	Zhengzhou-385	Gossypium hirsutum	Gh.improved	GhImpCHN	Henan, CHN	62382910	8.1	57051140	0.9145	Ref4	SRR5965383	Yes	Yes	No	Yes	Yes
HBAU92	Luodiantiezi	Gossypium hirsutum	Gh.improved	GhImpCHN	Guizhou, CHN	60359224	7.9	54721974	0.9066	Ref4	SRR5965219	Yes	Yes	No	Yes	Yes
HBAU93	Shalu1	Gossypium hirsutum	Gh.improved	GhImpCHN	Xinjiang, CHN	62417259	8.1	55228365	0.8848	Ref4	SRR5965240	Yes	Yes	No	Yes	Yes
HBAU94	Qinli514*	Gossypium hirsutum	Gh.improved	GhImpCHN	Shaanxi, CHN	73339917	9.6	65681634	0.8956	Ref4	SRR5950060	Yes	Yes	No	No	No
HBAU95	YunK1505	Gossypium hirsutum	Gh.improved	GhImpCHN	Shanxi, CHN	58261399	7.6	53566945	0.9194	Ref4	SRR5965445	Yes	Yes	No	No	No
HBAU96	Ningmian18	Gossypium hirsutum	Gh.improved	GhImpCHN	Jiangsu, CHN	51014370	6.7	45689914	0.8956	Ref4	SRR5965430	Yes	Yes	No	No	No
HBAU97	Guidu'anxianbaizi	Gossypium hirsutum	Gh.improved	GhImpCHN	Guangxi, CHN	56641689	7.4	53485490	0.9443	Ref4	SRR5949973	Yes	Yes	No	No	No
HBAU98	Guiluochengdamian	Gossypium hirsutum	Gh.improved	GhImpCHN	Guangxi, CHN	65661832	8.6	60850130	0.9267	Ref4	SRR5949976	Yes	Yes	No	No	No
HBAU99	Dianlijiangxianmiaohua	Gossypium hirsutum	Gh.improved	GhImpCHN	Yunnan, CHN	55404605	7.2	51416029	0.928	Ref4	SRR5949951	Yes	Yes	No	No	No
HBAU100	Xinluzhong5	Gossypium hirsutum	Gh.improved	GhImpCHN	Xinjiang, CHN	56034415	7.3	52713729	0.9407	Ref4	SRR5965149	Yes	Yes	No	Yes	Yes
HBAU101	Sukang310	Gossypium hirsutum	Gh.improved	GhImpCHN	Jiangsu, CHN	51725263	6.7	47392473	0.9162	Ref4	SRR5949929	Yes	Yes	No	Yes	Yes
HBAU102	Yumian18	Gossypium hirsutum	Gh.improved	GhImpCHN	Henan, CHN	58265421	7.6	53999521	0.9268	Ref4	SRR5965210	Yes	Yes	No	Yes	Yes
HBAU103	Guoxinmian3	Gossypium hirsutum	Gh.improved	GhImpCHN	Hebei, CHN	59018611	7.7	56118854	0.9509	Ref4	SRR5949838	Yes	Yes	No	Yes	Yes
HBAU104	Jinmian38	Gossypium hirsutum	Gh.improved	GhImpCHN	Shanxi, CHN	55407316	7.2	51754403	0.9341	Ref4	SRR5949847	Yes	Yes	No	Yes	No
HBAU105	Zhongzhi86-6	Gossypium hirsutum	Gh.improved	GhImpCHN	Beijing, CHN	43315922	5.6	39894154	0.921	Ref4	SRR5949897	Yes	Yes	No	Yes	Yes
HBAU106	Hongshi5	Gossypium hirsutum	Gh.improved	GhImpCHN	Jiangsu, CHN	50899676	6.6	46275019	0.9091	Ref4	SRR5949997	Yes	Yes	No	Yes	Yes
HBAU107	Jianyang303	Gossypium hirsutum	Gh.improved	GhImpCHN	Sichuan, CHN	37647416	4.9	34498010	0.9163	Ref4	SRR5950019	Yes	Yes	No	Yes	No
HBAU108	Nianmian9	Gossypium hirsutum	Gh.improved	GhImpCHN	Jiangsu, CHN	47113877	6.1	42061738	0.8928	Ref4	SRR5965433	Yes	Yes	No	Yes	Yes
HBAU109	Xinluzao36	Gossypium hirsutum	Gh.improved	GhImpCHN	Xinjiang, CHN	50016480	6.5	44214797	0.884	Ref4	SRR5964640	Yes	Yes	No	Yes	Yes
HBAU110	Bole34	Gossypium hirsutum	Gh.improved	GhImpCHN	Xinjiang, CHN	46411473	6.1	42452728	0.9147	Ref4	SRR5965401	Yes	Yes	No	Yes	Yes
HBAU111	Shaan4080	Gossypium hirsutum	Gh.improved	GhImpCHN	Shaanxi, CHN	38780744	5.1	36261102	0.935	Ref4	SRR5950065	Yes	Yes	No	Yes	Yes
HBAU112	Ganmian12	Gossypium hirsutum	Gh.improved	GhImpCHN	Jiangxi, CHN	43725124	5.7	39517389	0.9038	Ref4	SRR5949975	Yes	Yes	No	Yes	Yes
HBAU113	Zhongyihong2	Gossypium hirsutum	Gh.improved	GhImpCHN	Beijing, CHN	47035980	6.1	45719490	0.972	Ref4	SRR5965340	Yes	Yes	No	Yes	Yes
HBAU114	Suyuan04-3	Gossypium hirsutum	Gh.improved	GhImpCHN	Jiangsu, CHN	39532207	5.2	34903856	0.8829	Ref4	SRR5950156	Yes	Yes	No	Yes	No
HBAU115	Suyuan04-129	Gossypium hirsutum	Gh.improved	GhImpCHN	Jiangsu, CHN	59091574	7.7	53301069	0.902	Ref4	SRR5950154	Yes	Yes	No	Yes	Yes
HBAU116	J02508*	Gossypium hirsutum	Gh.improved	GhImpCHN	Jiangsu, CHN	51800980	6.8	47516399	0.9173	Ref4	SRR5965317	Yes	Yes	No	Yes	Yes
HBAU117	ZhongR1052	Gossypium hirsutum	Gh.improved	GhImpCHN	Henan, CHN	45940511	6	42977530	0.9355	Ref4	SRR5949886	Yes	Yes	No	Yes	Yes
HBAU118	ZhongR2058	Gossypium hirsutum	Gh.improved	GhImpCHN	Henan, CHN	43252300	5.6	40661686	0.9401	Ref4	SRR5949887	Yes	Yes	No	Yes	Yes
HBAU119	Liao4853*	Gossypium hirsutum	Gh.improved	GhImpCHN	Liaoning, CHN	52031756	6.8	49360781	0.9487	Ref4	SRR5949861	Yes	Yes	No	Yes	Yes
HBAU120	Lu890	Gossypium hirsutum	Gh.improved	GhImpCHN	Shandong, CHN	50232972	6.6	44626308	0.8884	Ref4	SRR5965355	Yes	Yes	No	Yes	Yes
HBAU121	Liao2277	Gossypium hirsutum	Gh.improved	GhImpCHN	Liaoning, CHN	50018937	6.5	45476882	0.9092	Ref4	SRR5965375	Yes	Yes	No	Yes	Yes
HBAU122	Taiyuan4	Gossypium hirsutum	Gh.improved	GhImpCHN	Shanxi, CHN	47369570	6.2	43468602	0.9176	Ref4	SRR5965413	Yes	Yes	No	Yes	Yes
HBAU123	CCRI49*	Gossypium hirsutum	Gh.improved	GhImpCHN	Henan, CHN	43922333	5.7	42896311	0.9766	Ref4	SRR5949892	Yes	Yes	No	Yes	Yes
HBAU124	Henan79	Gossypium hirsutum	Gh.improved	GhImpCHN	Henan, CHN	53412078	7	50444868	0.9444	Ref4	SRR5949984	Yes	Yes	No	Yes	Yes
HBAU125	Jiumian2	Gossypium hirsutum	Gh.improved	GhImpCHN	Gansu, CHN	41161165	5.4	37252194	0.905	Ref4	SRR5950032	Yes	Yes	No	Yes	No
HBAU126	Jinmian36	Gossypium hirsutum	Gh.improved	GhImpCHN	Shanxi, CHN	47695307	6.2	43008346	0.9017	Ref4	SRR5949846	Yes	Yes	No	Yes	Yes
HBAU127	Zhong2201*	Gossypium hirsutum	Gh.improved	GhImpCHN	Henan, CHN	43966446	5.7	42636613	0.9698	Ref4	SRR5965228	Yes	Yes	No	Yes	Yes
HBAU128	Xinluzao21	Gossypium hirsutum	Gh.improved	GhImpCHN	Xinjiang, CHN	57689555	7.5	54979379	0.953	Ref4	SRR5964637	Yes	Yes	No	Yes	Yes
HBAU129	Xinluzao28	Gossypium hirsutum	Gh.improved	GhImpCHN	Xinjiang, CHN	50507853	6.6	47639999	0.9432	Ref4	SRR5964638	Yes	Yes	No	Yes	Yes
HBAU130	Jin7	Gossypium hirsutum	Gh.improved	GhImpCHN	Shanxi, CHN	67220617	8.8	64527157	0.9599	Ref4	SRR5950013	Yes	Yes	No	Yes	Yes
HBAU131	Xinluzhong34	Gossypium hirsutum	Gh.improved	GhImpCHN	Xinjiang, CHN	62254328	8.1	59451910	0.955	Ref4	SRR5965141	Yes	Yes	No	Yes	Yes
HBAU132	Yishuhong	Gossypium hirsutum	Gh.improved	GhImpCHN	Hebei, CHN	53512751	7	51770956	0.9675	Ref4	SRR5965268	Yes	Yes	No	Yes	Yes
HBAU133	73-782	Gossypium hirsutum	Gh.improved	GhImpCHN	Hubei, CHN	62833986	8.2	60594539	0.9644	Ref4	SRR5965304	Yes	Yes	No	Yes	Yes
HBAU134	Jinzhoutuihuamian	Gossypium hirsutum	Gh.improved	GhImpCHN	Hubei, CHN	49805367	6.5	46803662	0.9397	Ref4	SRR5950030	Yes	Yes	No	Yes	Yes
HBAU135	Shaan689	Gossypium hirsutum	Gh.improved	GhImpCHN	Shaanxi, CHN	52829156	6.9	50525343	0.9564	Ref4	SRR5950067	Yes	Yes	No	Yes	Yes
HBAU136	Heda65-125	Gossypium hirsutum	Gh.improved	GhImpCHN	Hebei, CHN	59036838	7.7	56659445	0.9597	Ref4	SRR5965403	Yes	Yes	No	Yes	Yes
HBAU137	Shaan954	Gossypium hirsutum	Gh.improved	GhImpCHN	Shaanxi, CHN	54548302	7.1	52606059	0.9644	Ref4	SRR5950068	Yes	Yes	No	Yes	Yes
HBAU138	Rendong67-86	Gossypium hirsutum	Gh.improved	GhImpCHN	Sichuan, CHN	50479391	6.6	48660736	0.964	Ref4	SRR5965239	Yes	Yes	No	Yes	Yes
HBAU139	Jiangsumian1	Gossypium hirsutum	Gh.improved	GhImpCHN	Jiangsu, CHN	46089990	6	42712755	0.9267	Ref4	SRR5950007	Yes	Yes	No	Yes	Yes
HBAU140	Shaansanyuan78-782	Gossypium hirsutum	Gh.improved	GhImpCHN	Shaanxi, CHN	48569371	6.3	45781635	0.9426	Ref4	SRR5965241	Yes	Yes	No	Yes	Yes
HBAU141	Pingtanglaoyanghua	Gossypium hirsutum	Gh.improved	GhImpCHN	Guizhou, CHN	47781890	6.2	45512175	0.9525	Ref4	SRR5965236	Yes	Yes	No	Yes	Yes
HBAU142	73-184	Gossypium hirsutum	Gh.improved	GhImpCHN	Shandong, CHN	53390963	7	50864698	0.9527	Ref4	SRR5949906	Yes	Yes	No	Yes	Yes
HBAU143	Beijing432	Gossypium hirsutum	Gh.improved	GhImpCHN	Beijing, CHN	61138443	8	57518425	0.9408	Ref4	SRR5949924	Yes	Yes	No	Yes	Yes
HBAU144	Beichugongshemian	Gossypium hirsutum	Gh.improved	GhImpCHN	Hebei, CHN	59348991	7.7	55688173	0.9383	Ref4	SRR5949922	Yes	Yes	No	Yes	Yes
HBAU145	Kang5	Gossypium hirsutum	Gh.improved	GhImpCHN	Henan, CHN	49723637	6.5	47019730	0.9456	Ref4	SRR5949923	Yes	Yes	No	Yes	Yes
HBAU146	XingtaiW-2	Gossypium hirsutum	Gh.improved	GhImpCHN	Hebei, CHN	48560567	6.3	45780246	0.9427	Ref4	SRR5965258	Yes	Yes	No	Yes	Yes
HBAU147	Ganzao032	Gossypium hirsutum	Gh.improved	GhImpCHN	Jiangxi, CHN	42506279	5.5	40566881	0.9544	Ref4	SRR5949978	Yes	Yes	No	Yes	Yes
HBAU148	Zhong5765	Gossypium hirsutum	Gh.improved	GhImpCHN	Henan, CHN	48214937	6.3	46277724	0.9598	Ref4	SRR5965232	Yes	Yes	No	Yes	Yes
HBAU149	Zhong6331	Gossypium hirsutum	Gh.improved	GhImpCHN	Henan, CHN	45525091	5.9	41197326	0.9049	Ref4	SRR5965234	Yes	Yes	No	Yes	Yes
HBAU150	Jinong355	Gossypium hirsutum	Gh.improved	GhImpCHN	Hebei, CHN	51265628	6.7	48610443	0.9482	Ref4	SRR5950003	Yes	Yes	No	Yes	Yes
HBAU151	Chuan169-6	Gossypium hirsutum	Gh.improved	GhImpCHN	Sichuan, CHN	55575381	7.2	53356827	0.9601	Ref4	SRR5949832	Yes	Yes	No	Yes	Yes
HBAU152	E82-6078	Gossypium hirsutum	Gh.improved	GhImpCHN	Hubei, CHN	52842018	6.9	49652056	0.9396	Ref4	SRR5949953	Yes	Yes	No	Yes	Yes
HBAU153	Junmian1	Gossypium hirsutum	Gh.improved	GhImpCHN	Xinjiang, CHN	45818153	6	41297416	0.9013	Ref4	SRR5950036	Yes	Yes	No	Yes	Yes
HBAU154	Shanghai368	Gossypium hirsutum	Gh.improved	GhImpCHN	Shanghai, CHN	44162218	5.8	40838570	0.9247	Ref4	SRR5965242	Yes	Yes	No	Yes	Yes
HBAU155	Dai4554	Gossypium hirsutum	Gh.improved	GhImpCHN	Hubei, CHN	39731918	5.2	37308194	0.939	Ref4	SRR5949833	Yes	Yes	No	Yes	No
HBAU156	Hunanmayangyangmianhua	Gossypium hirsutum	Gh.improved	GhImpCHN	Hunan, CHN	51781316	6.8	47934005	0.9257	Ref4	SRR5950001	Yes	Yes	No	Yes	Yes
HBAU157	Bamanaliangdamian	Gossypium hirsutum	Gh.improved	GhImpCHN	Guangxi, CHN	51282842	6.7	46863769	0.9138	Ref4	SRR5949916	Yes	Yes	No	Yes	Yes
HBAU158	Chuan206	Gossypium hirsutum	Gh.improved	GhImpCHN	Sichuan, CHN	49825051	6.5	44853561	0.9002	Ref4	SRR5965419	Yes	Yes	No	Yes	Yes
HBAU159	Nandanlihudamian	Gossypium hirsutum	Gh.improved	GhImpCHN	Guangxi, CHN	54364499	7.1	51545239	0.9481	Ref4	SRR5965227	Yes	Yes	No	Yes	Yes
HBAU160	Suyuan7252	Gossypium hirsutum	Gh.improved	GhImpCHN	Jiangsu, CHN	56901452	7.4	53582783	0.9417	Ref4	SRR5950158	Yes	Yes	No	Yes	Yes
HBAU161	Huazhongyuan91-230	Gossypium hirsutum	Gh.improved	GhImpCHN	Hubei, CHN	43496429	5.7	42287535	0.9722	Ref4	SRR5965406	Yes	Yes	No	Yes	Yes
HBAU162	E901	Gossypium hirsutum	Gh.improved	GhImpCHN	Hubei, CHN	58111887	7.6	55951881	0.9628	Ref4	SRR5949915	Yes	Yes	No	Yes	Yes
HBAU163	Sanhu84-1	Gossypium hirsutum	Gh.improved	GhImpCHN	Hubei, CHN	49703790	6.5	47468692	0.955	Ref4	SRR5965364	Yes	Yes	No	Yes	Yes
HBAU164	Chuan3593	Gossypium hirsutum	Gh.improved	GhImpCHN	Sichuan, CHN	51224270	6.7	49604268	0.9684	Ref4	SRR5965423	Yes	Yes	No	Yes	Yes
HBAU165	Emian19	Gossypium hirsutum	Gh.improved	GhImpCHN	Hubei, CHN	57717697	7.5	54974819	0.9525	Ref4	SRR5949836	Yes	Yes	No	Yes	Yes
HBAU166	E4396	Gossypium hirsutum	Gh.improved	GhImpCHN	Hubei, CHN	54279763	7.1	52677366	0.9705	Ref4	SRR5965425	Yes	Yes	No	Yes	Yes
HBAU167	Liao7003	Gossypium hirsutum	Gh.improved	GhImpCHN	Liaoning, CHN	44029521	5.7	41870725	0.951	Ref4	SRR5965349	Yes	Yes	No	Yes	Yes
HBAU168	Jin417	Gossypium hirsutum	Gh.improved	GhImpCHN	Liaoning, CHN	55015618	7.2	52662461	0.9572	Ref4	SRR5950023	Yes	Yes	No	Yes	Yes
HBAU169	Nantong87-598	Gossypium hirsutum	Gh.improved	GhImpCHN	Jiangsu, CHN	51451415	6.7	48717290	0.9469	Ref4	SRR5965231	Yes	Yes	No	Yes	Yes
HBAU170	Tu83-161*	Gossypium hirsutum	Gh.improved	GhImpCHN	Xinjiang, CHN	56696609	7.4	53747207	0.948	Ref4	SRR5965247	Yes	Yes	No	Yes	Yes
HBAU171	ZhonghuzhiPI3910a	Gossypium hirsutum	Gh.improved	GhImpCHN	Shanghai, CHN	55090021	7.2	51212947	0.9296	Ref4	SRR5965237	Yes	Yes	No	Yes	Yes
HBAU172	Emian21	Gossypium hirsutum	Gh.improved	GhImpCHN	Hubei, CHN	56628023	7.4	54194133	0.957	Ref4	SRR5949837	Yes	Yes	No	Yes	Yes
HBAU173	Xiao2168	Gossypium hirsutum	Gh.improved	GhImpCHN	Hubei, CHN	51623705	6.7	48964186	0.9485	Ref4	SRR5965256	Yes	Yes	No	Yes	Yes
HBAU174	CCRI30	Gossypium hirsutum	Gh.improved	GhImpCHN	Henan, CHN	57940045	7.6	54786116	0.9456	Ref4	SRR5949888	Yes	Yes	No	Yes	Yes
HBAU175	JCG82	Gossypium hirsutum	Gh.improved	GhImpCHN	Jiangsu, CHN	58585013	7.6	56773193	0.9691	Ref4	SRR5965344	Yes	Yes	No	Yes	Yes
HBAU176	Shihezi913	Gossypium hirsutum	Gh.improved	GhImpCHN	Xinjiang, CHN	66523594	8.7	63561563	0.9555	Ref4	SRR5965409	Yes	Yes	No	Yes	Yes
HBAU177	Zhong203016	Gossypium hirsutum	Gh.improved	GhImpCHN	Henan, CHN	66458219	8.7	63008621	0.9481	Ref4	SRR5965224	Yes	Yes	No	Yes	Yes
HBAU178	Xinyan96-48	Gossypium hirsutum	Gh.improved	GhImpCHN	Henan, CHN	52100350	6.8	49978901	0.9593	Ref4	SRR5949879	Yes	Yes	No	Yes	Yes
HBAU179	Keyi7	Gossypium hirsutum	Gh.improved	GhImpCHN	Xinjiang, CHN	50465702	6.6	48235511	0.9558	Ref4	SRR5950041	Yes	Yes	No	Yes	Yes
HBAU180	Xinluzhong8	Gossypium hirsutum	Gh.improved	GhImpCHN	Xinjiang, CHN	56179893	7.3	53763806	0.957	Ref4	SRR5965148	Yes	Yes	No	Yes	Yes
HBAU181	Hongjijiaoyebairong	Gossypium hirsutum	Gh.improved	GhImpCHN	Xinjiang, CHN	55824170	7.3	53879370	0.9652	Ref4	SRR5949994	Yes	Yes	No	Yes	Yes
HBAU182	Shiyuan345	Gossypium hirsutum	Gh.improved	GhImpCHN	Hebei, CHN	57836893	7.5	54712672	0.946	Ref4	SRR5949870	Yes	Yes	No	Yes	Yes
HBAU183	Bamian1	Gossypium hirsutum	Gh.improved	GhImpCHN	Sichuan, CHN	41988006	5.5	38771983	0.9234	Ref4	SRR5965326	Yes	Yes	No	Yes	Yes
HBAU184	Dongting1	Gossypium hirsutum	Gh.improved	GhImpCHN	Hunan, CHN	53215954	6.9	48487901	0.9112	Ref4	SRR5949948	Yes	Yes	No	Yes	Yes
HBAU185	VI3221	Gossypium hirsutum	Gh.improved	GhImpCHN	Jiangsu, CHN	51894230	6.8	50008781	0.9637	Ref4	SRR5965285	Yes	Yes	No	Yes	Yes
HBAU186	Liaoyanglvrongmian	Gossypium hirsutum	Gh.improved	GhImpCHN	Liaoning, CHN	67676666	8.8	64577473	0.9542	Ref4	SRR5950059	Yes	Yes	No	Yes	Yes
HBAU187	Siyang630	Gossypium hirsutum	Gh.improved	GhImpCHN	Jiangsu, CHN	46918508	6.1	45445507	0.9686	Ref4	SRR5949927	Yes	Yes	No	Yes	Yes
HBAU188	70xuanxi733	Gossypium hirsutum	Gh.improved	GhImpCHN	Henan, CHN	47869503	6.2	45777910	0.9563	Ref4	SRR5965302	Yes	Yes	No	Yes	Yes
HBAU189	Jing55173	Gossypium hirsutum	Gh.improved	GhImpCHN	Hubei, CHN	44387789	5.8	43050402	0.9699	Ref4	SRR5949860	Yes	Yes	No	Yes	Yes
HBAU190	Luyuan343	Gossypium hirsutum	Gh.improved	GhImpCHN	Shandong, CHN	47659014	6.2	46317692	0.9719	Ref4	SRR5965380	Yes	Yes	No	Yes	Yes
HBAU191	Suyuan04-162*	Gossypium hirsutum	Gh.improved	GhImpCHN	Jiangsu, CHN	41712731	5.4	40055329	0.9603	Ref4	SRR5950155	Yes	Yes	No	Yes	Yes
HBAU192	CCRI50*	Gossypium hirsutum	Gh.improved	GhImpCHN	Henan, CHN	52313996	6.8	49575722	0.9477	Ref4	SRR5949893	Yes	Yes	No	Yes	No
HBAU193	Xinluzao31	Gossypium hirsutum	Gh.improved	GhImpCHN	Xinjiang, CHN	39620226	5.2	37408077	0.9442	Ref4	SRR5964639	Yes	Yes	No	Yes	No
HBAU194	Zhongyuan0114	Gossypium hirsutum	Gh.improved	GhImpCHN	Henan, CHN	41191865	5.4	38663868	0.9386	Ref4	SRR5965267	Yes	Yes	No	Yes	No
HBAU195	ZhonghuzhiPI9321	Gossypium hirsutum	Gh.improved	GhImpCHN	Shanghai, CHN	47840295	6.2	44204931	0.924	Ref4	SRR5965252	Yes	Yes	No	Yes	Yes
HBAU196	Henandalingdasimian	Gossypium hirsutum	Gh.improved	GhImpCHN	Henan, CHN	58513212	7.6	55030654	0.9405	Ref4	SRR5949985	Yes	Yes	No	Yes	Yes
HBAU197	Huixianyiwohou	Gossypium hirsutum	Gh.improved	GhImpCHN	Henan, CHN	39261994	5.1	37106303	0.9451	Ref4	SRR5950012	Yes	Yes	No	Yes	No
HBAU198	Dataomian*	Gossypium hirsutum	Gh.improved	GhImpCHN	Hubei, CHN	53520717	7	48896016	0.9136	Ref4	SRR5949938	Yes	Yes	No	Yes	Yes
HBAU199	Yun1812	Gossypium hirsutum	Gh.improved	GhImpCHN	Shanxi, CHN	41582952	5.4	38980624	0.9374	Ref4	SRR5965443	Yes	Yes	No	Yes	Yes
HBAU200	Xuzhou6	Gossypium hirsutum	Gh.improved	GhImpCHN	Jiangsu, CHN	40006541	5.2	36897713	0.9223	Ref4	SRR5949882	Yes	Yes	No	Yes	No
HBAU201	Deltapine-duanguozhi	Gossypium hirsutum	Gh.improved	GhImpUSO	USA	41989612	5.5	38906668	0.9266	Ref4	SRR5965447	Yes	Yes	No	Yes	No
HBAU202	Xinluzao7	Gossypium hirsutum	Gh.improved	GhImpCHN	Xinjiang, CHN	48313191	6.3	44845844	0.9282	Ref4	SRR5949876	Yes	Yes	No	Yes	Yes
HBAU203	Yibabian	Gossypium hirsutum	Gh.improved	GhImpCHN	Henan, CHN	49671427	6.5	45775941	0.9216	Ref4	SRR5965265	Yes	Yes	No	Yes	Yes
HBAU204	Lumian2	Gossypium hirsutum	Gh.improved	GhImpCHN	Shandong, CHN	50957619	6.6	47225122	0.9268	Ref4	SRR5950055	Yes	Yes	No	Yes	Yes
HBAU205	CCRI17*	Gossypium hirsutum	Gh.improved	GhImpCHN	Henan, CHN	45111734	5.9	42183797	0.9351	Ref4	SRR5965259	Yes	Yes	No	Yes	Yes
HBAU206	Lu1138	Gossypium hirsutum	Gh.improved	GhImpCHN	Shandong, CHN	44510163	5.8	43052592	0.9673	Ref4	SRR5949862	Yes	Yes	No	Yes	Yes
HBAU207	Zhongzhi86-1*	Gossypium hirsutum	Gh.improved	GhImpCHN	Beijing, CHN	39480842	5.1	36964590	0.9363	Ref4	SRR5965269	Yes	Yes	No	Yes	No
HBAU208	Ekangmian8	Gossypium hirsutum	Gh.improved	GhImpCHN	Hubei, CHN	45208206	5.9	41650655	0.9213	Ref4	SRR5949835	Yes	Yes	No	Yes	Yes
HBAU209	Shaan416	Gossypium hirsutum	Gh.improved	GhImpCHN	Shaanxi, CHN	44670582	5.8	42333012	0.9477	Ref4	SRR5950066	Yes	Yes	No	Yes	Yes
HBAU210	Lumian6	Gossypium hirsutum	Gh.improved	GhImpCHN	Shandong, CHN	51357124	6.7	48566572	0.9457	Ref4	SRR5950056	Yes	Yes	No	Yes	Yes
HBAU211	CCRI35*	Gossypium hirsutum	Gh.improved	GhImpCHN	Henan, CHN	45841829	6	42459273	0.9262	Ref4	SRR5949904	Yes	Yes	No	Yes	Yes
HBAU212	Xinmian33B*	Gossypium hirsutum	Gh.improved	GhImpUSO	USA	44719312	5.8	42098627	0.9414	Ref4	SRR5949878	Yes	Yes	No	Yes	No
HBAU213	Simian3	Gossypium hirsutum	Gh.improved	GhImpCHN	Jiangsu, CHN	47384397	6.2	45163472	0.9531	Ref4	SRR5949939	Yes	Yes	No	Yes	Yes
HBAU214	Sumian9108*	Gossypium hirsutum	Gh.improved	GhImpCHN	Anhui, CHN	48963585	6.4	45100358	0.9211	Ref4	SRR5949880	Yes	Yes	No	Yes	Yes
HBAU215	CCRI41*	Gossypium hirsutum	Gh.improved	GhImpCHN	Henan, CHN	48377597	6.3	46546845	0.9622	Ref4	SRR5949890	Yes	Yes	No	Yes	Yes
HBAU216	Si168*	Gossypium hirsutum	Gh.improved	GhImpCHN	Jiangsu, CHN	51708064	6.7	49254538	0.9526	Ref4	SRR5949925	Yes	Yes	No	Yes	Yes
HBAU217	Linqing2352	Gossypium hirsutum	Gh.improved	GhImpCHN	Shandong, CHN	42997470	5.6	40670937	0.9459	Ref4	SRR5950151	Yes	Yes	No	Yes	Yes
HBAU218	Chad3*	Gossypium hirsutum	Gh.improved	GhImpUSO	Chad	65308744	8.5	61363082	0.9396	Ref4	SRR5965279	Yes	Yes	No	Yes	No
HBAU219	Zhong206	Gossypium hirsutum	Gh.improved	GhImpCHN	Henan, CHN	57744518	7.5	55657472	0.9639	Ref4	SRR5965225	Yes	Yes	No	Yes	Yes
HBAU220	Nongguang1	Gossypium hirsutum	Gh.improved	GhImpCHN	Liaoning, CHN	49847103	6.5	46511829	0.9331	Ref4	SRR5965233	Yes	Yes	No	Yes	Yes
HBAU221	Tukumanludimian	Gossypium hirsutum	Gh.improved	GhImpUSO	The Soviet Union	47440393	6.2	45236241	0.9535	Ref4	SRR5965466	Yes	Yes	No	Yes	No
HBAU222	Jiumian8	Gossypium hirsutum	Gh.improved	GhImpCHN	Gansu, CHN	53590059	7	50654655	0.9452	Ref4	SRR5950039	Yes	Yes	No	Yes	Yes
HBAU223	Jinmian46	Gossypium hirsutum	Gh.improved	GhImpCHN	Shanxi, CHN	47218431	6.2	44259295	0.9373	Ref4	SRR5949857	Yes	Yes	No	Yes	Yes
HBAU224	BJA592	Gossypium hirsutum	Gh.improved	GhImpUSO	Uganda	50802551	6.6	48319595	0.9511	Ref4	SRR5965303	Yes	Yes	No	Yes	No
HBAU225	Sulianmian78	Gossypium hirsutum	Gh.improved	GhImpUSO	The Soviet Union	59581660	7.8	56918288	0.9553	Ref4	SRR5965465	Yes	Yes	No	Yes	No
HBAU226	MAR-7A-3	Gossypium hirsutum	Gh.improved	GhImpUSO	USA	63014996	8.2	59779472	0.9487	Ref4	SRR5965365	Yes	Yes	No	Yes	No
HBAU227	Express	Gossypium hirsutum	Gh.improved	GhImpUSO	USA	61298755	8	57462814	0.9374	Ref4	SRR5965412	Yes	Yes	No	Yes	No
HBAU228	King	Gossypium hirsutum	Gh.improved	GhImpUSO	USA	53631119	7	50328703	0.9384	Ref4	SRR5965347	Yes	Yes	No	Yes	No
HBAU229	B-35	Gossypium hirsutum	Gh.improved	GhImpUSO	USA	59680771	7.8	56184517	0.9414	Ref4	SRR5965457	Yes	Yes	No	Yes	No
HBAU230	C1835	Gossypium hirsutum	Gh.improved	GhImpUSO	The Soviet Union	56587033	7.4	52711289	0.9315	Ref4	SRR5965415	Yes	Yes	No	Yes	No
HBAU231	Bao2367	Gossypium hirsutum	Gh.improved	GhImpUSO	Bulgaria	71123204	9.3	67392968	0.9476	Ref4	SRR5949901	Yes	Yes	No	Yes	No
HBAU232	Wufen1	Gossypium hirsutum	Gh.improved	GhImpCHN	Zhejiang, CHN	55548531	7.2	51937035	0.935	Ref4	SRR5950159	Yes	Yes	No	Yes	Yes
HBAU233	Nongdamian8	Gossypium hirsutum	Gh.improved	GhImpCHN	Hebei, CHN	52137940	6.8	47944947	0.9196	Ref4	SRR5949867	Yes	Yes	No	Yes	Yes
HBAU234	Jinmian49	Gossypium hirsutum	Gh.improved	GhImpCHN	Shanxi, CHN	67766665	8.8	64618176	0.9535	Ref4	SRR5949858	Yes	Yes	No	Yes	Yes
HBAU235	E-40	Gossypium hirsutum	Gh.improved	GhImpUSO	Sudan	62226276	8.1	59234447	0.9519	Ref4	SRR5965452	Yes	Yes	No	Yes	No
HBAU236	GP203	Gossypium hirsutum	Gh.improved	GhImpUSO	USA	57415093	7.5	54390662	0.9473	Ref4	SRR5965333	Yes	Yes	No	Yes	No
HBAU237	Sulianmian156	Gossypium hirsutum	Gh.improved	GhImpUSO	The Soviet Union	46253379	6	42549066	0.9199	Ref4	SRR5965464	Yes	Yes	No	Yes	No
HBAU238	Dezhou973	Gossypium hirsutum	Gh.improved	GhImpUSO	USA	46142669	6	42841991	0.9285	Ref4	SRR5965449	Yes	Yes	No	Yes	No
HBAU239	AusV2/757	Gossypium hirsutum	Gh.improved	GhImpUSO	Australia	39473809	5.1	36206122	0.9172	Ref4	SRR5965427	Yes	Yes	No	Yes	No
HBAU240	F281	Gossypium hirsutum	Gh.improved	GhImpCHN	France	39405474	5.1	36912637	0.9367	Ref4	SRR5965324	Yes	Yes	No	Yes	No
HBAU241	Luxu1	Gossypium hirsutum	Gh.improved	GhImpCHN	Henan, CHN	50457419	6.6	48532621	0.9619	Ref4	SRR5949865	Yes	Yes	No	Yes	Yes
HBAU242	CCRI60	Gossypium hirsutum	Gh.improved	GhImpCHN	Henan, CHN	50069132	6.5	46809559	0.9349	Ref4	SRR5949894	Yes	Yes	No	Yes	Yes
HBAU243	Miscot7803-52*	Gossypium hirsutum	Gh.improved	GhImpUSO	USA	42527053	5.5	40267899	0.9469	Ref4	SRR5965367	Yes	Yes	No	Yes	No
HBAU244	Jifeng908	Gossypium hirsutum	Gh.improved	GhImpCHN	Hebei, CHN	47705745	6.2	45004443	0.9434	Ref4	SRR5949842	Yes	Yes	No	Yes	Yes
HBAU245	Lumianyan28	Gossypium hirsutum	Gh.improved	GhImpCHN	Shandong, CHN	42802398	5.6	38961687	0.9103	Ref4	SRR5949864	Yes	Yes	No	Yes	Yes
HBAU246	GP135	Gossypium hirsutum	Gh.improved	GhImpUSO	USA	49233011	6.4	45971594	0.9338	Ref4	SRR5965331	Yes	Yes	No	Yes	No
HBAU247	E0908	Gossypium hirsutum	Gh.improved	GhImpCHN	Hubei, CHN	48906065	6.4	45494982	0.9303	Ref4	SRR5949936	Yes	Yes	No	Yes	Yes
HBAU248	Arkansas971	Gossypium hirsutum	Gh.improved	GhImpUSO	USA	45924095	6	43349599	0.9439	Ref4	SRR5965420	Yes	Yes	No	Yes	No
HBAU249	Zongxu1	Gossypium hirsutum	Gh.improved	GhImpCHN	Henan, CHN	56554549	7.4	53482316	0.9457	Ref4	SRR5949900	Yes	Yes	No	Yes	Yes
HBAU250	Jinmian34	Gossypium hirsutum	Gh.improved	GhImpCHN	Shanxi, CHN	44755691	5.8	42974164	0.9602	Ref4	SRR5949845	Yes	Yes	No	Yes	Yes
HBAU251	Deltapine16	Gossypium hirsutum	Gh.improved	GhImpUSO	USA	49233245	6.4	47412677	0.963	Ref4	SRR5965446	Yes	Yes	No	Yes	No
HBAU252	AusSiV2	Gossypium hirsutum	Gh.improved	GhImpUSO	Australia	40561116	5.3	38130310	0.9401	Ref4	SRR5965424	Yes	Yes	No	Yes	No
HBAU253	Delcot277-5	Gossypium hirsutum	Gh.improved	GhImpUSO	USA	47981433	6.3	45832814	0.9552	Ref4	SRR5965312	Yes	Yes	No	Yes	No
HBAU254	Zong2-63	Gossypium hirsutum	Gh.improved	GhImpCHN	Henan, CHN	41926901	5.5	40199118	0.9588	Ref4	SRR5949899	Yes	Yes	No	Yes	Yes
HBAU255	C6524	Gossypium hirsutum	Gh.improved	GhImpUSO	The Soviet Union	49028946	6.4	46445925	0.9473	Ref4	SRR5965459	Yes	Yes	No	Yes	No
HBAU256	GZNn	Gossypium hirsutum	Gh.improved	GhImpUSO	USA	39599582	5.2	37647283	0.9507	Ref4	SRR5965339	Yes	Yes	No	Yes	No
HBAU257	Xiangmian13	Gossypium hirsutum	Gh.improved	GhImpCHN	Hunan, CHN	45646142	6	43444573	0.9518	Ref4	SRR5949874	Yes	Yes	No	Yes	Yes
HBAU258	Acala1517-70	Gossypium hirsutum	Gh.improved	GhImpUSO	USA	43352917	5.7	41380837	0.9545	Ref4	SRR5965422	Yes	Yes	No	Yes	No
HBAU259	AC321	Gossypium hirsutum	Gh.improved	GhImpUSO	Pakistan	48052617	6.3	46671367	0.9713	Ref4	SRR5965286	Yes	Yes	No	Yes	No
HBAU260	V1	Gossypium hirsutum	Gh.improved	GhImpUSO	USA	45957128	6	44514540	0.9686	Ref4	SRR5965407	Yes	Yes	No	Yes	No
HBAU261	BP52	Gossypium hirsutum	Gh.improved	GhImpUSO	Uganda	46550919	6.1	45430044	0.9759	Ref4	SRR5965305	Yes	Yes	No	Yes	No
HBAU262	Chaojijiaodezimian	Gossypium hirsutum	Gh.improved	GhImpUSO	USA	40194945	5.2	38197713	0.9503	Ref4	SRR5965441	Yes	Yes	No	Yes	No
HBAU263	Xiangmian18	Gossypium hirsutum	Gh.improved	GhImpCHN	Hunan, CHN	50400083	6.6	48463599	0.9616	Ref4	SRR5949875	Yes	Yes	No	Yes	Yes
HBAU264	PD2165	Gossypium hirsutum	Gh.improved	GhImpUSO	USA	46257791	6	44419070	0.9603	Ref4	SRR5965379	Yes	Yes	No	Yes	No
HBAU265	Shikang39	Gossypium hirsutum	Gh.improved	GhImpCHN	Hebei, CHN	49959532	6.5	48084841	0.9625	Ref4	SRR5949868	Yes	Yes	No	Yes	Yes
HBAU266	XixuH10	Gossypium hirsutum	Gh.improved	GhImpCHN	Henan, CHN	42914494	5.6	41287846	0.9621	Ref4	SRR5965251	Yes	Yes	No	Yes	Yes
HBAU267	Yinmian1	Gossypium hirsutum	Gh.improved	GhImpCHN	Beijing, CHN	56849845	7.4	54056155	0.9509	Ref4	SRR5949883	Yes	Yes	No	Yes	Yes
HBAU268	Suyou6036	Gossypium hirsutum	Gh.improved	GhImpCHN	Jiangsu, CHN	48193162	6.3	44656432	0.9266	Ref4	SRR5950150	Yes	Yes	No	Yes	Yes
HBAU269	Huabanye	Gossypium hirsutum	Gh.improved	GhImpCHN	Henan, CHN	46375083	6	43396784	0.9358	Ref4	SRR5950005	Yes	Yes	No	Yes	Yes
HBAU270	Nongdamian7	Gossypium hirsutum	Gh.improved	GhImpCHN	Hebei, CHN	41335954	5.4	37821201	0.915	Ref4	SRR5949866	Yes	Yes	No	Yes	Yes
HBAU271	Bole07-11	Gossypium hirsutum	Gh.improved	GhImpCHN	Xinjiang, CHN	51940719	6.8	48559923	0.9349	Ref4	SRR5965397	Yes	Yes	No	Yes	Yes
HBAU272	CCRI81	Gossypium hirsutum	Gh.improved	GhImpCHN	Henan, CHN	47408167	6.2	46020343	0.9707	Ref4	SRR5949895	Yes	Yes	No	Yes	Yes
HBAU273	DES926*	Gossypium hirsutum	Gh.improved	GhImpUSO	USA	40165972	5.2	39188039	0.9757	Ref4	SRR5965314	Yes	Yes	No	Yes	No
HBAU274	PD3246	Gossypium hirsutum	Gh.improved	GhImpUSO	USA	44183229	5.8	39845625	0.9018	Ref4	SRR5965381	Yes	Yes	No	Yes	No
HBAU275	N74-250*	Gossypium hirsutum	Gh.improved	GhImpUSO	Australia	57375092	7.5	55903748	0.9744	Ref4	SRR5965374	Yes	Yes	No	Yes	No
HBAU276	M-8124-1159*	Gossypium hirsutum	Gh.improved	GhImpUSO	USA	54358448	7.1	53041072	0.9758	Ref4	SRR5965362	Yes	Yes	No	Yes	No
HBAU277	ZhongRI015	Gossypium hirsutum	Gh.improved	GhImpCHN	Henan, CHN	51476412	6.7	49181481	0.9554	Ref4	SRR5965468	Yes	Yes	No	Yes	Yes
HBAU278	PD6186	Gossypium hirsutum	Gh.improved	GhImpUSO	USA	48884147	6.4	47005693	0.9616	Ref4	SRR5965382	Yes	Yes	No	Yes	No
HBAU279	M28114-313	Gossypium hirsutum	Gh.improved	GhImpUSO	USA	47048307	6.1	45722117	0.9718	Ref4	SRR5965455	Yes	Yes	No	Yes	No
HBAU280	93Guowaiyin-14	Gossypium hirsutum	Gh.improved	GhImpUSO	Pakistan	44463321	5.8	43352040	0.975	Ref4	SRR5965280	Yes	Yes	No	Yes	No
HBAU281	HF5RUP	Gossypium hirsutum	Gh.improved	GhImpUSO	USA	47258813	6.2	43873374	0.9284	Ref4	SRR5965342	Yes	Yes	No	Yes	No
HBAU282	小3210	Gossypium hirsutum	Gh.improved	GhImpUSO	The Soviet Union	49828147	6.5	47188390	0.947	Ref4	SRR5965418	Yes	Yes	No	Yes	No
HBAU283	Colombia	Gossypium hirsutum	Gh.improved	GhImpUSO	USA	48327253	6.3	46191397	0.9558	Ref4	SRR5965454	Yes	Yes	No	Yes	No
HBAU284	Delfos2404	Gossypium hirsutum	Gh.improved	GhImpUSO	USA	43942132	5.7	41756678	0.9503	Ref4	SRR5965450	Yes	Yes	No	Yes	No
HBAU285	Pilose-3	Gossypium hirsutum	Gh.improved	GhImpUSO	Pakistan	44961710	5.9	42766816	0.9512	Ref4	SRR5965387	Yes	Yes	No	Yes	No
HBAU286	Qik*	Gossypium hirsutum	Gh.improved	GhImpUSO	USA	48431534	6.3	46442577	0.9589	Ref4	SRR5965390	Yes	Yes	No	Yes	No
HBAU287	Liaowu1201	Gossypium hirsutum	Gh.improved	GhImpCHN	Liaoning, CHN	51040510	6.7	48413733	0.9485	Ref4	SRR5950052	Yes	Yes	No	Yes	Yes
HBAU288	CF-43/2	Gossypium hirsutum	Gh.improved	GhImpUSO	Turkey	43954496	5.7	40561515	0.9228	Ref4	SRR5965308	Yes	Yes	No	Yes	No
HBAU289	Buhala6	Gossypium hirsutum	Gh.improved	GhImpUSO	Uzbekistan	42850590	5.6	40727685	0.9505	Ref4	SRR5965432	Yes	Yes	No	Yes	No
HBAU290	Chaojijiao	Gossypium hirsutum	Gh.improved	GhImpCHN	Jiangsu, CHN	46379563	6	44272127	0.9546	Ref4	SRR5965434	Yes	Yes	No	Yes	No
HBAU291	M-8114-0224	Gossypium hirsutum	Gh.improved	GhImpUSO	USA	43325555	5.7	40487221	0.9345	Ref4	SRR5965361	Yes	Yes	No	Yes	No
HBAU292	Z37less	Gossypium hirsutum	Gh.improved	GhImpUSO	USA	51757728	6.8	48635233	0.9397	Ref4	SRR5965411	Yes	Yes	No	Yes	No
HBAU293	Babshaw1	Gossypium hirsutum	Gh.improved	GhImpUSO	USA	48814010	6.4	46025690	0.9429	Ref4	SRR5965301	Yes	Yes	No	Yes	No
HBAU294	SuBR6202Bt	Gossypium hirsutum	Gh.improved	GhImpCHN	Jiangsu, CHN	48953606	6.4	45690152	0.9333	Ref4	SRR5949872	Yes	Yes	No	Yes	Yes
HBAU295	PD97072	Gossypium hirsutum	Gh.improved	GhImpUSO	USA	43700731	5.7	40766750	0.9329	Ref4	SRR5965385	Yes	Yes	No	Yes	No
HBAU296	149X	Gossypium hirsutum	Gh.improved	GhImpUSO	The Soviet Union	44632280	5.8	42117166	0.9436	Ref4	SRR5965277	Yes	Yes	No	Yes	No
HBAU297	Delfos9169A	Gossypium hirsutum	Gh.improved	GhImpUSO	USA	45495799	5.9	43242146	0.9505	Ref4	SRR5965313	Yes	Yes	No	Yes	No
HBAU298	Desmotada	Gossypium hirsutum	Gh.improved	GhImpUSO	Spain	47646534	6.2	43242631	0.9076	Ref4	SRR5965316	Yes	Yes	No	Yes	No
HBAU299	Jinnongdayuan3-1	Gossypium hirsutum	Gh.improved	GhImpCHN	Shanxi, CHN	47148030	6.1	44330132	0.9402	Ref4	SRR5965428	Yes	Yes	No	Yes	Yes
HBAU300	Sulianmian35	Gossypium hirsutum	Gh.improved	GhImpUSO	The Soviet Union	48650728	6.3	45258257	0.9303	Ref4	SRR5947334	Yes	Yes	No	Yes	No
HBAU301	93guowaiyin-17	Gossypium hirsutum	Gh.improved	GhImpUSO	Pakistan	44941609	5.9	42207086	0.9392	Ref4	SRR5965282	Yes	Yes	No	Yes	No
HBAU302	M87-2	Gossypium hirsutum	Gh.improved	GhImpUSO	USA	51975090	6.8	47737533	0.9185	Ref4	SRR5965456	Yes	Yes	No	Yes	No
HBAU303	St213RNR	Gossypium hirsutum	Gh.improved	GhImpUSO	USA	51886596	6.8	48821551	0.9409	Ref4	SRR5965400	Yes	Yes	No	Yes	No
HBAU304	Qunkemian	Gossypium hirsutum	Gh.improved	GhImpCHN	Jiangsu, CHN	46795306	6.1	43664916	0.9331	Ref4	SRR5965238	Yes	Yes	No	Yes	Yes
HBAU305	L-5F45	Gossypium hirsutum	Gh.improved	GhImpUSO	USA	43699370	5.7	40438492	0.9254	Ref4	SRR5965350	Yes	Yes	No	Yes	No
HBAU306	MSCO-8	Gossypium hirsutum	Gh.improved	GhImpUSO	USA	51998906	6.8	48236335	0.9276	Ref4	SRR5965369	Yes	Yes	No	Yes	No
HBAU307	Anjiyan-60	Gossypium hirsutum	Gh.improved	GhImpUSO	The Soviet Union	49937700	6.5	46622226	0.9336	Ref4	SRR5949909	Yes	Yes	No	Yes	No
HBAU308	DP90	Gossypium hirsutum	Gh.improved	GhImpUSO	USA	42432998	5.5	39309869	0.9264	Ref4	SRR5965315	Yes	Yes	No	Yes	No
HBAU309	misikete8711ne	Gossypium hirsutum	Gh.improved	GhImpUSO	USA	40148596	5.2	37655673	0.9379	Ref4	SRR5965458	Yes	Yes	No	Yes	No
HBAU310	EmpireStrN2-4	Gossypium hirsutum	Gh.improved	GhImpUSO	USA	49931654	6.5	45263862	0.9065	Ref4	SRR5965325	Yes	Yes	No	Yes	No
HBAU311	V83-013	Gossypium hirsutum	Gh.improved	GhImpUSO	USA	52844696	6.9	49176375	0.9306	Ref4	SRR5965408	Yes	Yes	No	Yes	No
HBAU312	Cestam86-1	Gossypium hirsutum	Gh.improved	GhImpUSO	Mexico	53783187	7	51012270	0.9485	Ref4	SRR5965307	Yes	Yes	No	Yes	No
HBAU313	PD0113	Gossypium hirsutum	Gh.improved	GhImpUSO	USA	43058728	5.6	40097344	0.9312	Ref4	SRR5965376	Yes	Yes	No	Yes	No
HBAU314	Sulianmian118	Gossypium hirsutum	Gh.improved	GhImpUSO	The Soviet Union	50787467	6.6	47471833	0.9347	Ref4	SRR5965462	Yes	Yes	No	Yes	No
HBAU315	Zhongzhimian2	Gossypium hirsutum	Gh.improved	GhImpCHN	Beijing, CHN	44204982	5.8	42918617	0.9709	Ref4	SRR5949898	Yes	Yes	No	Yes	No
HBAU316	Rowden	Gossypium hirsutum	Gh.improved	GhImpUSO	USA	53313823	7	46587854	0.8738	Ref4	SRR5965396	Yes	Yes	No	Yes	No
HBAU317	Feiergan175	Gossypium hirsutum	Gh.improved	GhImpUSO	The Soviet Union	41687694	5.4	39950235	0.9583	Ref4	SRR5965453	Yes	Yes	No	Yes	No
HBAU318	93guowaiyin-4	Gossypium hirsutum	Gh.improved	GhImpUSO	Pakistan	48546927	6.3	45202932	0.9311	Ref4	SRR5965283	Yes	Yes	No	Yes	No
HBAU319	Baxi006	Gossypium hirsutum	Gh.improved	GhImpUSO	Brazil	46271288	6	44767211	0.9675	Ref4	SRR5965429	Yes	Yes	No	Yes	No
HBAU320	Zhongwu372	Gossypium hirsutum	Gh.improved	GhImpCHN	Henan, CHN	45524655	5.9	44306693	0.9732	Ref4	SRR5965264	Yes	Yes	No	Yes	Yes
HBAU321	Cook1627	Gossypium hirsutum	Gh.improved	GhImpUSO	USA	42330011	5.5	39505160	0.9333	Ref4	SRR5965310	Yes	Yes	No	Yes	No
HBAU322	Greenlint	Gossypium hirsutum	Gh.improved	GhImpUSO	Pakistan	52905126	6.9	51340078	0.9704	Ref4	SRR5965336	Yes	Yes	No	Yes	No
HBAU323	Xinluzhong35	Gossypium hirsutum	Gh.improved	GhImpCHN	Xinjiang, CHN	56639534	7.4	51496852	0.9092	Ref4	SRR5949877	Yes	Yes	No	Yes	Yes
HBAU324	Nonglin1	Gossypium hirsutum	Gh.improved	GhImpCHN	Japan	50553869	6.6	49434179	0.9779	Ref4	SRR5965360	Yes	Yes	No	Yes	No
HBAU325	Ning523	Gossypium hirsutum	Gh.improved	GhImpCHN	Nanjing, CHN	48214356	6.3	46947173	0.9737	Ref4	SRR5965357	Yes	Yes	No	Yes	Yes
HBAU326	Local Cotton-1	Gossypium hirsutum	Gh.improved	GhImpUSO	The Soviet Union	56027718	7.3	54845423	0.9789	Ref4	SRR5965359	Yes	Yes	No	Yes	No
HBAU327	Sulianmian12	Gossypium hirsutum	Gh.improved	GhImpUSO	The Soviet Union	45818061	6	44443968	0.97	Ref4	SRR5965463	Yes	Yes	No	Yes	No
HBAU328	Liaoyangduomaomian	Gossypium hirsutum	Gh.improved	GhImpCHN	Liaoning, CHN	51855981	6.8	48410013	0.9335	Ref4	SRR5950057	Yes	Yes	No	Yes	Yes
HBAU329	Caike510	Gossypium hirsutum	Gh.improved	GhImpUSO	USA	47485367	6.2	42781219	0.9009	Ref4	SRR5965328	Yes	Yes	No	Yes	No
HBAU330	Jijiaohongyemian	Gossypium hirsutum	Gh.improved	GhImpCHN	Sichuan, CHN	48816993	6.4	45312829	0.9282	Ref4	SRR5950017	Yes	Yes	No	Yes	Yes
HBAU331	Li771-436	Gossypium hirsutum	Gh.improved	GhImpCHN	Hunan, CHN	42040966	5.5	39533960	0.9404	Ref4	SRR5950047	Yes	Yes	No	Yes	Yes
HBAU332	41B006	Gossypium hirsutum	Gh.improved	GhImpUSO	The Soviet Union	41390118	5.4	40077549	0.9683	Ref4	SRR5965278	Yes	Yes	No	Yes	No
HBAU333	DengenHS120	Gossypium hirsutum	Gh.improved	GhImpUSO	USA	45491696	5.9	42353915	0.931	Ref4	SRR5965451	Yes	Yes	No	Yes	No
HBAU334	Sulian8909	Gossypium hirsutum	Gh.improved	GhImpUSO	The Soviet Union	53867819	7	49148995	0.9124	Ref4	SRR5965461	Yes	Yes	No	Yes	No
HBAU335	Baimian1	Gossypium hirsutum	Gh.improved	GhImpCHN	Henan, CHN	54056710	7.1	50471074	0.9337	Ref4	SRR5949831	Yes	Yes	No	Yes	Yes
HBAU336	TYJ-98-35	Gossypium hirsutum	Gh.improved	GhImpUSO	The Soviet Union	49408635	6.4	44943988	0.9096	Ref4	SRR5965405	Yes	Yes	No	Yes	No
HBAU337	GP81	Gossypium hirsutum	Gh.improved	GhImpUSO	USA	44343316	5.8	41686692	0.9401	Ref4	SRR5965334	Yes	Yes	No	Yes	No
HBAU338	Deltapine15*	Gossypium hirsutum	Gh.improved	GhImpUSO	USA	51876109	6.8	47951335	0.9243	Ref4	SRR5965444	Yes	Yes	No	Yes	No
HBAU339	Lambright GL-N	Gossypium hirsutum	Gh.improved	GhImpUSO	USA	48986048	6.4	45581919	0.9305	Ref4	SRR5965354	Yes	Yes	No	Yes	No
HBAU340	108F*	Gossypium hirsutum	Gh.improved	GhImpUSO	The Soviet Union	51174567	6.7	45405493	0.8873	Ref4	SRR5965275	Yes	Yes	No	Yes	No
HBAU341	Bomian3	Gossypium hirsutum	Gh.improved	GhImpCHN	Jiangxi, CHN	46575533	6.1	43476248	0.9335	Ref4	SRR5965431	Yes	Yes	No	Yes	Yes
HBAU342	Stoneville453	Gossypium hirsutum	Gh.improved	GhImpUSO	USA	47326857	6.2	43705847	0.9235	Ref4	SRR5965460	Yes	Yes	No	Yes	No
HBAU343	gL2gl3	Gossypium hirsutum	Gh.improved	GhImpUSO	USA	45946036	6	42102512	0.9163	Ref4	SRR5965329	Yes	Yes	No	Yes	No
HBAU344	Ziheludimian	Gossypium hirsutum	Gh.improved	GhImpCHN	Hebei, CHN	46997569	6.1	44011399	0.9365	Ref4	SRR5965284	Yes	Yes	No	Yes	Yes
HBAU345	FH682	Gossypium hirsutum	Gh.improved	GhImpUSO	Pakistan	40006385	5.2	36966546	0.924	Ref4	SRR5965327	Yes	Yes	No	Yes	No
HBAU346	N73DeltapineNGF*	Gossypium hirsutum	Gh.improved	GhImpUSO	Australia	42210334	5.5	40989628	0.9711	Ref4	SRR5965370	Yes	Yes	No	Yes	No
HBAU347	Local cotton-2	Gossypium hirsutum	Gh.improved	GhImpUSO	The Soviet Union	62059083	8.1	57148192	0.9209	Ref4	SRR5965356	Yes	Yes	No	Yes	No
HBAU348	Zhong21371	Gossypium hirsutum	Gh.improved	GhImpCHN	Henan, CHN	46715068	6.1	44872875	0.9606	Ref4	SRR5965226	Yes	Yes	No	Yes	Yes
HBAU349	Ji169	Gossypium hirsutum	Gh.improved	GhImpCHN	Hebei, CHN	57932261	7.6	54223790	0.936	Ref4	SRR5949839	Yes	Yes	No	Yes	Yes
HBAU350	Ari1327	Gossypium hirsutum	Gh.improved	GhImpCHN	Henan, CHN	52357385	6.8	48434595	0.9251	Ref4	SRR5965288	Yes	Yes	No	Yes	Yes
HBAU351	Ari971	Gossypium hirsutum	Gh.improved	GhImpUSO	USA	49450392	6.5	46722161	0.9448	Ref4	SRR5965293	Yes	Yes	No	Yes	No
HBAU352	A41772Bt	Gossypium hirsutum	Gh.improved	GhImpCHN	Henan, CHN	41522769	5.4	40318314	0.971	Ref4	SRR5947335	Yes	Yes	No	Yes	No
HBAU353	SGK9708	Gossypium hirsutum	Gh.improved	GhImpCHN	Henan, CHN	44232096	5.8	43107403	0.9746	Ref4	SRR5949830	Yes	Yes	No	Yes	Yes
HBAU354	Dalingmian69*	Gossypium hirsutum	Gh.improved	GhImpCHN	Hunan, CHN	45907470	6	44600529	0.9715	Ref4	SRR5965330	Yes	Yes	No	Yes	Yes
HBAU355	Liaoyangduomao	Gossypium hirsutum	Gh.improved	GhImpCHN	Liaoning, CHN	47934429	6.3	46448591	0.969	Ref4	SRR5950054	Yes	Yes	No	Yes	Yes
HBAU356	Zhong Arc73	Gossypium hirsutum	Gh.improved	GhImpCHN	Henan, CHN	48146554	6.3	46752212	0.971	Ref4	SRR5949907	Yes	Yes	No	Yes	Yes
HBAU357	R01sandu85	Gossypium hirsutum	Gh.improved	GhImpCHN	Henan, CHN	45438409	5.9	44009899	0.9686	Ref4	SRR5965391	Yes	Yes	No	Yes	Yes
HBAU358	SA1064B1	Gossypium hirsutum	Gh.improved	GhImpUSO	USA	45332810	5.9	44133379	0.9735	Ref4	SRR5965398	Yes	Yes	No	Yes	No
HBAU359	K8J508	Gossypium hirsutum	Gh.improved	GhImpCHN	Henan, CHN	57384295	7.5	56037824	0.9765	Ref4	SRR5965345	Yes	Yes	No	Yes	Yes
HBAU360	ZhongR773-310	Gossypium hirsutum	Gh.improved	GhImpCHN	Henan, CHN	46350472	6	45135728	0.9738	Ref4	SRR5949908	Yes	Yes	No	Yes	Yes
HBAU361	ZhongR773-314	Gossypium hirsutum	Gh.improved	GhImpCHN	Henan, CHN	44244071	5.8	42852079	0.9685	Ref4	SRR5949910	Yes	Yes	No	Yes	Yes
HBAU362	Zhong1138E24	Gossypium hirsutum	Gh.improved	GhImpCHN	Henan, CHN	44143362	5.8	43258106	0.9799	Ref4	SRR5965218	Yes	Yes	No	Yes	Yes
HBAU363	R8166S91	Gossypium hirsutum	Gh.improved	GhImpCHN	Henan, CHN	43115283	5.6	41954055	0.9731	Ref4	SRR5965394	Yes	Yes	No	Yes	Yes
HBAU364	CCRI43	Gossypium hirsutum	Gh.improved	GhImpCHN	Henan, CHN	42351208	5.5	41398955	0.9775	Ref4	SRR5949891	Yes	Yes	No	Yes	Yes
HBAU365	Suyou6108	Gossypium hirsutum	Gh.improved	GhImpCHN	Jiangsu, CHN	44210708	5.8	43262422	0.9786	Ref4	SRR5950152	Yes	Yes	No	Yes	Yes
HBAU366	Wangjiangchangrongmian*	Gossypium hirsutum	Gh.improved	GhImpCHN	Anhui, CHN	44177060	5.8	43301691	0.9802	Ref4	SRR5965248	Yes	Yes	No	Yes	Yes
HBAU367	Yuan247-31	Gossypium hirsutum	Gh.improved	GhImpCHN	Henan, CHN	50519357	6.6	47900869	0.9482	Ref4	SRR5965372	Yes	Yes	No	Yes	Yes
HBAU368	Ari3696	Gossypium hirsutum	Gh.improved	GhImpCHN	Henan, CHN	44105093	5.8	40617664	0.9209	Ref4	SRR5965289	Yes	Yes	No	Yes	Yes
HBAU369	Suyou6003	Gossypium hirsutum	Gh.improved	GhImpCHN	Jiangsu, CHN	51067147	6.7	47976720	0.9395	Ref4	SRR5950149	Yes	Yes	No	Yes	Yes
HBAU370	Qinyuan93089	Gossypium hirsutum	Gh.improved	GhImpCHN	Shaanxi, CHN	48069172	6.3	44902900	0.9341	Ref4	SRR5950061	Yes	Yes	No	Yes	Yes
HBAU371	A971Bt	Gossypium hirsutum	Gh.improved	GhImpCHN	Henan, CHN	61576754	8	55838913	0.9068	Ref4	SRR5947336	Yes	Yes	No	Yes	Yes
HBAU372	RTbaixu*	Gossypium hirsutum	Gh.improved	GhImpUSO	USA	53304106	7	51863901	0.973	Ref4	SRR5965388	Yes	Yes	No	Yes	No
HBAU373	Suyuan7235*	Gossypium hirsutum	Gh.improved	GhImpCHN	Jiangsu, CHN	42644211	5.6	39336411	0.9224	Ref4	SRR5950157	Yes	Yes	No	Yes	Yes
HBAU374	Wusanchangrong	Gossypium hirsutum	Gh.improved	GhImpCHN	Shanghai, CHN	48258903	6.3	42871261	0.8884	Ref4	SRR5965250	Yes	Yes	No	Yes	Yes
HBAU375	RTN78	Gossypium hirsutum	Gh.improved	GhImpCHN	Henan, CHN	51232838	6.7	49546196	0.9671	Ref4	SRR5965386	Yes	Yes	No	Yes	Yes
HBAU376	Ari3697	Gossypium hirsutum	Gh.improved	GhImpCHN	Henan, CHN	47706482	6.2	44340631	0.9294	Ref4	SRR5965292	Yes	Yes	No	Yes	Yes
HBAU377	Zhong1421	Gossypium hirsutum	Gh.improved	GhImpCHN	Henan, CHN	53511547	7	49358095	0.9224	Ref4	SRR5965220	Yes	Yes	No	Yes	Yes
HBAU378	4133Bt	Gossypium hirsutum	Gh.improved	GhImpCHN	Henan, CHN	48598541	6.3	42358486	0.8716	Ref4	SRR5947333	Yes	Yes	No	Yes	Yes
HBAU379	Zhong1441	Gossypium hirsutum	Gh.improved	GhImpCHN	Henan, CHN	46240118	6	42350722	0.9159	Ref4	SRR5965222	Yes	Yes	No	Yes	Yes
HBAU380	Zong1-61	Gossypium hirsutum	Gh.improved	GhImpCHN	Henan, CHN	40290577	5.3	34538383	0.8572	Ref4	SRR5965599	Yes	Yes	No	Yes	No
HBAU381	Zong128	Gossypium hirsutum	Gh.improved	GhImpCHN	Henan, CHN	55379676	7.2	48615223	0.8779	Ref4	SRR5965416	Yes	Yes	No	Yes	Yes
HBAU382	CCRI82	Gossypium hirsutum	Gh.improved	GhImpCHN	Henan, CHN	49238776	6.4	44801369	0.9099	Ref4	SRR5949896	Yes	Yes	No	Yes	Yes
HBAU383	ZhongS9B11	Gossypium hirsutum	Gh.improved	GhImpCHN	Henan, CHN	53595884	7	51728083	0.9652	Ref4	SRR5965287	Yes	Yes	No	Yes	No
HBAU384	ZhongS9B12	Gossypium hirsutum	Gh.improved	GhImpCHN	Henan, CHN	43521798	5.7	39533471	0.9084	Ref4	SRR5965290	Yes	Yes	No	Yes	Yes
HBAU385	Jimian668	Gossypium hirsutum	Gh.improved	GhImpCHN	Hebei, CHN	40628331	5.3	36098644	0.8885	Ref4	SRR5949843	Yes	Yes	No	Yes	Yes
HBAU386	Xinluzao3	Gossypium hirsutum	Gh.improved	GhImpCHN	Xinjiang, CHN	43883591	5.7	42446742	0.9673	Ref4	SRR5950045	Yes	Yes	No	Yes	Yes
HBAU387	LanghuangF10 (bai xu)	Gossypium hirsutum	Gh.improved	GhImpCHN	Henan, CHN	39045980	5.1	36776996	0.9419	Ref4	SRR5950049	Yes	Yes	No	Yes	Yes
HBAU388	Sumian12	Gossypium hirsutum	Gh.improved	GhImpCHN	Jiangsu, CHN	43641602	5.7	42516976	0.9742	Ref4	SRR5950070	Yes	Yes	No	Yes	Yes
HBAU389	Uganda3	Gossypium hirsutum	Gh.improved	GhImpUSO	Uganda	57344390	7.5	55926717	0.9753	Ref4	SRR5965467	Yes	Yes	No	Yes	No
HBAU390	Changkangmian*	Gossypium hirsutum	Gh.improved	GhImpCHN	Jiangsu, CHN	49386036	6.4	44420616	0.8995	Ref4	SRR5949931	Yes	Yes	No	Yes	Yes
HBAU391	86-1 (72-100)*	Gossypium hirsutum	Gh.improved	GhImpCHN	Beijing, CHN	45581684	5.9	43788457	0.9607	Ref4	SRR5949942	Yes	Yes	No	Yes	Yes
HBAU392	Zhongwu378	Gossypium hirsutum	Gh.improved	GhImpCHN	Henan, CHN	49478164	6.5	48193537	0.974	Ref4	SRR5965266	Yes	Yes	No	Yes	Yes
HBAU393	Xuzhou553	Gossypium hirsutum	Gh.improved	GhImpCHN	Jiangsu, CHN	47247711	6.2	44729344	0.9467	Ref4	SRR5949881	Yes	Yes	No	Yes	Yes
HBAU394	Eguangmian	Gossypium hirsutum	Gh.improved	GhImpUSO	USA	52289873	6.8	49234915	0.9416	Ref4	SRR5965346	Yes	Yes	No	Yes	No
HBAU395	Jimian11*	Gossypium hirsutum	Gh.improved	GhImpCHN	Hebei, CHN	48833306	6.4	46260589	0.9473	Ref4	SRR5949988	Yes	Yes	No	Yes	Yes
HBAU396	TM-1	Gossypium hirsutum	Gh.improved	GhImpUSO	USA	54937894	7.2	55164060	0.9959	Ref4	SRR5965402	Yes	Yes	No	Yes	No
HBAU397	Shuangtaomian	Gossypium hirsutum	Gh.improved	GhImpCHN	Hebei, CHN	45714259	6	44176441	0.9664	Ref4	SRR5965245	Yes	Yes	No	Yes	Yes
HBAU398	YahuangLi	Gossypium hirsutum	Gh.improved	GhImpCHN	Henan, CHN	44838393	5.8	41626248	0.9284	Ref4	SRR5965260	Yes	Yes	No	Yes	Yes
HBAU399	Yumian1	Gossypium hirsutum	Gh.improved	GhImpCHN	Chongqing, CHN	51400769	6.7	47167933	0.9177	Ref4	SRR5965209	Yes	Yes	No	Yes	Yes
HBAU400	LanghuangF10 (zong xu)*	Gossypium hirsutum	Gh.improved	GhImpCHN	Henan, CHN	45384026	5.9	41851333	0.9222	Ref4	SRR5965392	Yes	Yes	No	Yes	Yes
HBAU401	Jimian 20	Gossypium hirsutum	Gh.improved	GhImpCHN	Hebei, CHN	41657907	5.4	39809079	0.9556	Ref4	SRR5949998	Yes	Yes	No	Yes	Yes
HBAU402	J02-247*	Gossypium hirsutum	Gh.improved	GhImpCHN	Jiangsu, CHN	42913446	5.6	41011092	0.9557	Ref4	SRR5949828	Yes	Yes	No	Yes	Yes
HBAU403	CZA(70)33	Gossypium hirsutum	Gh.improved	GhImpUSO	Australia	49700824	6.5	46646745	0.9386	Ref4	SRR5965311	Yes	Yes	No	Yes	No
HBAU404	Handan333*	Gossypium hirsutum	Gh.improved	GhImpCHN	Hebei, CHN	46913383	6.1	45352529	0.9667	Ref4	SRR5949920	Yes	Yes	No	Yes	Yes
HBAU405	Jinmian33	Gossypium hirsutum	Gh.improved	GhImpCHN	Shanxi, CHN	57151196	7.5	54845175	0.9597	Ref4	SRR5949844	Yes	Yes	No	Yes	Yes
HBAU406	CCRI36	Gossypium hirsutum	Gh.improved	GhImpCHN	Henan, CHN	40315950	5.3	39057149	0.9688	Ref4	SRR5949889	Yes	Yes	No	Yes	Yes
HBAU407	Yumian8	Gossypium hirsutum	Gh.improved	GhImpCHN	Henan, CHN	47674368	6.2	46057113	0.9661	Ref4	SRR5965213	Yes	Yes	No	Yes	Yes
HBAU408	Yumian21	Gossypium hirsutum	Gh.improved	GhImpCHN	Henan, CHN	45651907	6	44311777	0.9706	Ref4	SRR5949932	Yes	Yes	No	Yes	Yes
HBAU409	Jinmian20	Gossypium hirsutum	Gh.improved	GhImpCHN	Shanxi, CHN	48824665	6.4	46973648	0.9621	Ref4	SRR5950021	Yes	Yes	No	Yes	Yes
HBAU410	Ganmian11	Gossypium hirsutum	Gh.improved	GhImpCHN	Jiangxi, CHN	42149296	5.5	39252430	0.9313	Ref4	SRR5949974	Yes	Yes	No	Yes	Yes
HBAU411	Sumian22	Gossypium hirsutum	Gh.improved	GhImpCHN	Jiangsu, CHN	60020247	7.8	56233650	0.9369	Ref4	SRR5949873	Yes	Yes	No	Yes	Yes
HBAU412	Sumian9	Gossypium hirsutum	Gh.improved	GhImpCHN	Jiangsu, CHN	52290711	6.8	49665540	0.9498	Ref4	SRR5950148	Yes	Yes	No	Yes	Yes
HBAU413	Yinshan6	Gossypium hirsutum	Gh.improved	GhImpCHN	Henan, CHN	50259039	6.6	46454429	0.9243	Ref4	SRR5949884	Yes	Yes	No	Yes	No
HBAU414	Luyanmian16	Gossypium hirsutum	Gh.improved	GhImpCHN	Shandong, CHN	52902506	6.9	50457906	0.9538	Ref4	SRR5949863	Yes	Yes	No	Yes	Yes
HBAU415	Jinmian25	Gossypium hirsutum	Gh.improved	GhImpCHN	Shanxi, CHN	54255943	7.1	51308849	0.9457	Ref4	SRR5950026	Yes	Yes	No	Yes	Yes
HBAU416	Ekangmian10	Gossypium hirsutum	Gh.improved	GhImpCHN	Hubei, CHN	60160845	7.8	58526300	0.9728	Ref4	SRR5949834	Yes	Yes	No	Yes	Yes
HBAU417	Zhong078	Gossypium hirsutum	Gh.improved	GhImpCHN	Henan, CHN	57377102	7.5	55651153	0.9699	Ref4	SRR5949885	Yes	Yes	No	Yes	Yes
HBAU418	Jimian17	Gossypium hirsutum	Gh.improved	GhImpCHN	Hebei, CHN	58621699	7.6	55486447	0.9465	Ref4	SRR5949996	Yes	Yes	No	Yes	Yes
HBAU419	Emian20	Gossypium hirsutum	Gh.improved	GhImpCHN	Hubei, CHN	62608594	8.2	59246964	0.9463	Ref4	SRR5949917	Yes	Yes	No	Yes	Yes
HZAU283	unknown	Gossypium hirsutum	Gh.improved	GhImpCHN	China	50172569	6.54425	48322213	0.9631	Ref5	SRR6122876	No	Yes	No	Yes	No
HZAU284	unknown	Gossypium hirsutum	Gh.improved	GhImpCHN	China	46024974	6.00326	45132476	0.9806	Ref5	SRR6122875	No	Yes	No	Yes	No
HZAU285	unknown	Gossypium hirsutum	Gh.improved	GhImpCHN	China	49621617	6.47238	48813135	0.9837	Ref5	SRR6131706	No	Yes	No	Yes	No
HZAU286	unknown	Gossypium hirsutum	Gh.improved	GhImpCHN	China	54418141	7.09802	52995970	0.9739	Ref5	SRR6131707	No	Yes	No	Yes	No
HZAU287	unknown	Gossypium hirsutum	Gh.improved	GhImpCHN	China	64310731	8.38836	63396277	0.9858	Ref5	SRR6131704	No	Yes	No	Yes	No
HZAU288	unknown	Gossypium hirsutum	Gh.improved	GhImpCHN	China	44204390	5.76579	43492811	0.9839	Ref5	SRR6131705	No	Yes	No	Yes	No
HZAU289	unknown	Gossypium hirsutum	Gh.improved	GhImpCHN	China	48350503	6.30659	47580829	0.9841	Ref5	SRR6131708	No	Yes	No	Yes	No
HZAU290	unknown	Gossypium hirsutum	Gh.improved	GhImpCHN	China	46131408	6.01714	44989353	0.9752	Ref5	SRR6131709	No	Yes	No	Yes	No
HZAU291	unknown	Gossypium hirsutum	Gh.improved	GhImpCHN	China	64793556	8.45133	63689733	0.983	Ref5	SRR6144324	No	Yes	No	Yes	No
HZAU292	unknown	Gossypium hirsutum	Gh.improved	GhImpCHN	China	59424486	7.75102	57564350	0.9687	Ref5	SRR6128121	No	Yes	No	Yes	No
HZAU293	unknown	Gossypium hirsutum	Gh.improved	GhImpCHN	China	47453086	6.18953	46111322	0.9717	Ref5	SRR6128120	No	Yes	No	Yes	No
HZAU294	unknown	Gossypium hirsutum	Gh.improved	GhImpCHN	China	50659713	6.60779	49231716	0.9718	Ref5	SRR6128123	No	Yes	No	Yes	No
HZAU295	unknown	Gossypium hirsutum	Gh.improved	GhImpCHN	China	52225203	6.81198	51434163	0.9849	Ref5	SRR6128122	No	Yes	No	Yes	No
HZAU296	unknown	Gossypium hirsutum	Gh.improved	GhImpCHN	China	55224879	7.20325	54263441	0.9826	Ref5	SRR6128117	No	Yes	No	Yes	No
HZAU297	unknown	Gossypium hirsutum	Gh.improved	GhImpCHN	China	59944026	7.81879	58941466	0.9833	Ref5	SRR6128116	No	Yes	No	Yes	No
HZAU298	unknown	Gossypium hirsutum	Gh.improved	GhImpCHN	China	54781554	7.14542	53038410	0.9682	Ref5	SRR6128119	No	Yes	No	Yes	No
HZAU299	unknown	Gossypium hirsutum	Gh.improved	GhImpCHN	China	49647946	6.47582	48511964	0.9771	Ref5	SRR6128118	No	Yes	No	Yes	No
HZAU300	unknown	Gossypium hirsutum	Gh.improved	GhImpCHN	China	46113850	6.01485	45262525	0.9815	Ref5	SRR6128125	No	Yes	No	Yes	No
HZAU301	unknown	Gossypium hirsutum	Gh.improved	GhImpCHN	China	46317386	6.0414	45606052	0.9846	Ref5	SRR6128124	No	Yes	No	Yes	No
HZAU302	unknown	Gossypium hirsutum	Gh.improved	GhImpCHN	China	49797444	6.49532	48416834	0.9723	Ref5	SRR6131697	No	Yes	No	Yes	No
HZAU303	unknown	Gossypium hirsutum	Gh.improved	GhImpCHN	China	46371903	6.04851	45375711	0.9785	Ref5	SRR6131696	No	Yes	No	Yes	No
HZAU304	unknown	Gossypium hirsutum	Gh.improved	GhImpCHN	China	47510199	6.19698	46879023	0.9867	Ref5	SRR6131699	No	Yes	No	Yes	No
HZAU305	unknown	Gossypium hirsutum	Gh.improved	GhImpCHN	China	47293086	6.16866	46567387	0.9847	Ref5	SRR6131698	No	Yes	No	Yes	No
HZAU306	unknown	Gossypium hirsutum	Gh.improved	GhImpCHN	China	46338743	6.04418	45501674	0.9819	Ref5	SRR6131701	No	Yes	No	Yes	No
HZAU307	unknown	Gossypium hirsutum	Gh.improved	GhImpCHN	China	44032650	5.74339	43278822	0.9829	Ref5	SRR6131700	No	Yes	No	Yes	No
HZAU308	unknown	Gossypium hirsutum	Gh.improved	GhImpCHN	China	49357656	6.43796	47525695	0.9629	Ref5	SRR6131703	No	Yes	No	Yes	No
HZAU309	unknown	Gossypium hirsutum	Gh.improved	GhImpCHN	China	44371890	5.78764	43397411	0.978	Ref5	SRR6131702	No	Yes	No	Yes	No
HZAU310	unknown	Gossypium hirsutum	Gh.improved	GhImpCHN	China	43892617	5.72512	43232549	0.985	Ref5	SRR6131695	No	Yes	No	Yes	No
HZAU311	unknown	Gossypium hirsutum	Gh.improved	GhImpCHN	China	44902555	5.85686	44004201	0.98	Ref5	SRR6131694	No	Yes	No	Yes	No
HZAU312	unknown	Gossypium hirsutum	Gh.improved	GhImpCHN	China	44735554	5.83507	43925210	0.9819	Ref5	SRR6130205	No	Yes	No	Yes	No
HZAU313	unknown	Gossypium hirsutum	Gh.improved	GhImpCHN	China	57807371	7.54009	57040849	0.9867	Ref5	SRR6130206	No	Yes	No	Yes	No
HZAU314	unknown	Gossypium hirsutum	Gh.improved	GhImpCHN	China	46746625	6.09739	46126739	0.9867	Ref5	SRR6130207	No	Yes	No	Yes	No
HZAU315	unknown	Gossypium hirsutum	Gh.improved	GhImpCHN	China	43567701	5.68274	43033606	0.9877	Ref5	SRR6130208	No	Yes	No	Yes	No
HZAU316	unknown	Gossypium hirsutum	Gh.improved	GhImpCHN	China	43873890	5.72268	43335289	0.9877	Ref5	SRR6130209	No	Yes	No	Yes	No
HZAU317	unknown	Gossypium hirsutum	Gh.improved	GhImpCHN	China	45549997	5.9413	45013634	0.9882	Ref5	SRR6130210	No	Yes	No	Yes	No
HZAU318	unknown	Gossypium hirsutum	Gh.improved	GhImpCHN	China	45969568	5.99603	45095830	0.981	Ref5	SRR6130211	No	Yes	No	Yes	No
HZAU319	unknown	Gossypium hirsutum	Gh.improved	GhImpCHN	China	54373504	7.0922	52935831	0.9736	Ref5	SRR6130212	No	Yes	No	Yes	No
HZAU320	unknown	Gossypium hirsutum	Gh.improved	GhImpCHN	China	57061275	7.44278	55701672	0.9762	Ref5	SRR6130203	No	Yes	No	Yes	No
HZAU321	unknown	Gossypium hirsutum	Gh.improved	GhImpCHN	China	58923945	7.68573	57152559	0.9699	Ref5	SRR6130204	No	Yes	No	Yes	No
HZAU322	unknown	Gossypium hirsutum	Gh.improved	GhImpCHN	China	51502108	6.71767	49638885	0.9638	Ref5	SRR6131723	No	Yes	No	Yes	No
HZAU323	unknown	Gossypium hirsutum	Gh.improved	GhImpCHN	China	53569583	6.98734	51969966	0.9701	Ref5	SRR6131722	No	Yes	No	Yes	No
HZAU324	unknown	Gossypium hirsutum	Gh.improved	GhImpCHN	China	50022952	6.52473	48736857	0.9743	Ref5	SRR6131721	No	Yes	No	Yes	No
HZAU325	unknown	Gossypium hirsutum	Gh.improved	GhImpCHN	China	45540013	5.94	44912664	0.9862	Ref5	SRR6131720	No	Yes	No	Yes	No
HZAU326	unknown	Gossypium hirsutum	Gh.improved	GhImpCHN	China	51913720	6.77135	51289340	0.988	Ref5	SRR6131719	No	Yes	No	Yes	No
HZAU327	unknown	Gossypium hirsutum	Gh.improved	GhImpCHN	China	63503718	8.28309	62710685	0.9875	Ref5	SRR6131718	No	Yes	No	Yes	No
HZAU328	unknown	Gossypium hirsutum	Gh.improved	GhImpCHN	China	53723623	7.00743	51309262	0.9551	Ref5	SRR6131717	No	Yes	No	Yes	No
HZAU329	unknown	Gossypium hirsutum	Gh.improved	GhImpCHN	China	53204070	6.93966	52610295	0.9888	Ref5	SRR6131716	No	Yes	No	Yes	No
HZAU330	unknown	Gossypium hirsutum	Gh.improved	GhImpCHN	China	48302068	6.30027	47713843	0.9878	Ref5	SRR6131715	No	Yes	No	Yes	No
HZAU331	unknown	Gossypium hirsutum	Gh.improved	GhImpCHN	China	49289764	6.4291	46908127	0.9517	Ref5	SRR6131714	No	Yes	No	Yes	No
HZAU332	unknown	Gossypium hirsutum	Gh.improved	GhImpCHN	China	50957716	6.64666	50207570	0.9853	Ref5	SRR6130220	No	Yes	No	Yes	No
HZAU333	unknown	Gossypium hirsutum	Gh.improved	GhImpCHN	China	46585876	6.07642	45855728	0.9843	Ref5	SRR6130219	No	Yes	No	Yes	No
HZAU334	Zong s9B12	Gossypium hirsutum	Gh.improved	GhImpCHN	Xinjiang, CHN	54386453	7.09389	51561854	0.9481	Ref5	SRR6130222	No	Yes	No	Yes	No
HZAU335	Zong 12-3	Gossypium hirsutum	Gh.improved	GhImpCHN	Xinjiang, CHN	56953081	7.42866	54201106	0.9517	Ref5	SRR6130221	No	Yes	No	Yes	No
HZAU336	Xincaimian 29	Gossypium hirsutum	Gh.improved	GhImpCHN	Xinjiang, CHN	58832654	7.67382	56021425	0.9522	Ref5	SRR6130216	No	Yes	No	Yes	No
HZAU337	Zong 2394	Gossypium hirsutum	Gh.improved	GhImpCHN	Xinjiang, CHN	56489312	7.36817	53578347	0.9485	Ref5	SRR6130215	No	Yes	No	Yes	No
HZAU338	Bocai 17	Gossypium hirsutum	Gh.improved	GhImpCHN	Xinjiang, CHN	52279194	6.81903	50012857	0.9566	Ref5	SRR6130218	No	Yes	No	Yes	No
HZAU339	Zong 12-6	Gossypium hirsutum	Gh.improved	GhImpCHN	Xinjiang, CHN	53945394	7.03636	51362836	0.9521	Ref5	SRR6130217	No	Yes	No	Yes	No
HZAU340	Zong 1338	Gossypium hirsutum	Gh.improved	GhImpCHN	Xinjiang, CHN	50408281	6.57499	47974829	0.9517	Ref5	SRR6130214	No	Yes	No	Yes	No
HZAU341	Zong 1299	Gossypium hirsutum	Gh.improved	GhImpCHN	Xinjiang, CHN	46384584	6.05016	45843735	0.9883	Ref5	SRR6130213	No	Yes	No	Yes	No
HZAU342	Zong 1282	Gossypium hirsutum	Gh.improved	GhImpCHN	Xinjiang, CHN	48002273	6.26117	47285837	0.9851	Ref5	SRR6129968	No	Yes	No	Yes	No
HZAU343	Xincaimian 28	Gossypium hirsutum	Gh.improved	GhImpCHN	Xinjiang, CHN	55233426	7.20436	53510240	0.9688	Ref5	SRR6129967	No	Yes	No	Yes	No
HZAU344	Jinkenzong 6	Gossypium hirsutum	Gh.improved	GhImpCHN	Xinjiang, CHN	44930289	5.86047	44322274	0.9865	Ref5	SRR6129970	No	Yes	No	Yes	No
HZAU345	Zong 2311	Gossypium hirsutum	Gh.improved	GhImpCHN	Xinjiang, CHN	54255106	7.07675	52690061	0.9712	Ref5	SRR6129969	No	Yes	No	Yes	No
HZAU346	Zong s9B11	Gossypium hirsutum	Gh.improved	GhImpCHN	Xinjiang, CHN	47413518	6.18437	46719858	0.9854	Ref5	SRR6129972	No	Yes	No	Yes	No
HZAU347	Jinkenzong 7	Gossypium hirsutum	Gh.improved	GhImpCHN	Xinjiang, CHN	47215375	6.15853	46525564	0.9854	Ref5	SRR6129971	No	Yes	No	Yes	No
HZAU348	Xincaimian 1	Gossypium hirsutum	Gh.improved	GhImpCHN	Xinjiang, CHN	53337903	6.95712	52265745	0.9799	Ref5	SRR6129974	No	Yes	No	Yes	No
HZAU349	unknown	Gossypium hirsutum	Gh.improved	GhImpCHN	Xinjiang, CHN	44022888	5.74212	43076999	0.9785	Ref5	SRR6129973	No	Yes	No	Yes	No
HZAU350	Xincaimian10	Gossypium hirsutum	Gh.improved	GhImpCHN	Xinjiang, CHN	45802883	5.97429	44216795	0.9654	Ref5	SRR6129966	No	Yes	No	Yes	No
HZAU351	Xincaimian 13	Gossypium hirsutum	Gh.improved	GhImpCHN	Xinjiang, CHN	52371062	6.83101	51492938	0.9832	Ref5	SRR6129965	No	Yes	No	Yes	No
HZAU352	Xincaimian 14	Gossypium hirsutum	Gh.improved	GhImpCHN	Xinjiang, CHN	45169041	5.89161	44291418	0.9806	Ref5	SRR6130300	No	Yes	No	Yes	No
HZAU353	unknown	Gossypium hirsutum	Gh.improved	GhImpCHN	Xinjiang, CHN	43917452	5.72836	43051916	0.9803	Ref5	SRR6130301	No	Yes	No	Yes	No
HZAU354	Xincaimian 23	Gossypium hirsutum	Gh.improved	GhImpCHN	Xinjiang, CHN	44902577	5.85686	43987563	0.9796	Ref5	SRR6130302	No	Yes	No	Yes	No
HZAU355	Shicai 1	Gossypium hirsutum	Gh.improved	GhImpCHN	Xinjiang, CHN	49908208	6.50977	49248816	0.9868	Ref5	SRR6130303	No	Yes	No	Yes	No
HZAU356	Shicai 4	Gossypium hirsutum	Gh.improved	GhImpCHN	Xinjiang, CHN	67455550	8.79855	65970876	0.978	Ref5	SRR6130304	No	Yes	No	Yes	No
HZAU357	Shicai 6	Gossypium hirsutum	Gh.improved	GhImpCHN	Xinjiang, CHN	56000994	7.30448	54027372	0.9648	Ref5	SRR6130305	No	Yes	No	Yes	No
HZAU358	Shicai 8	Gossypium hirsutum	Gh.improved	GhImpCHN	Xinjiang, CHN	44017497	5.74141	43151761	0.9803	Ref5	SRR6130306	No	Yes	No	Yes	No
HZAU359	Bocai 2	Gossypium hirsutum	Gh.improved	GhImpCHN	Xinjiang, CHN	55285159	7.21111	53731225	0.9719	Ref5	SRR6130307	No	Yes	No	Yes	No
HZAU360	Bocai 5	Gossypium hirsutum	Gh.improved	GhImpCHN	Xinjiang, CHN	47076986	6.14048	46489518	0.9875	Ref5	SRR6130298	No	Yes	No	Yes	No
HZAU361	Bocai 6	Gossypium hirsutum	Gh.improved	GhImpCHN	Xinjiang, CHN	53688137	7.0028	51679218	0.9626	Ref5	SRR6130299	No	Yes	No	Yes	No
HZAU362	Bocai 9	Gossypium hirsutum	Gh.improved	GhImpCHN	Xinjiang, CHN	48022355	6.26379	47140623	0.9816	Ref5	SRR6131712	No	Yes	No	Yes	No
HZAU363	Bocai 10	Gossypium hirsutum	Gh.improved	GhImpCHN	Xinjiang, CHN	56666706	7.39131	55238598	0.9748	Ref5	SRR6131713	No	Yes	No	Yes	No
HZAU364	Bocai 13	Gossypium hirsutum	Gh.improved	GhImpCHN	Xinjiang, CHN	50742458	6.61858	49161950	0.9689	Ref5	SRR6131710	No	Yes	No	Yes	No
HZAU365	Xincaimian 20	Gossypium hirsutum	Gh.improved	GhImpCHN	Xinjiang, CHN	43652034	5.69374	42278020	0.9685	Ref5	SRR6131711	No	Yes	No	Yes	No
HZAU366	Xincaimian 22	Gossypium hirsutum	Gh.improved	GhImpCHN	Xinjiang, CHN	52001749	6.78284	50123680	0.9639	Ref5	SRR6144276	No	Yes	No	Yes	No
HZAU367	Kenzong 2	Gossypium hirsutum	Gh.improved	GhImpCHN	Xinjiang, CHN	50462696	6.58209	49055284	0.9721	Ref5	SRR6144277	No	Yes	No	Yes	No
HZAU368	Kenzong 4	Gossypium hirsutum	Gh.improved	GhImpCHN	Xinjiang, CHN	56558690	7.37722	54826162	0.9694	Ref5	SRR6144274	No	Yes	No	Yes	No
HZAU369	Xincaimian 18	Gossypium hirsutum	Gh.improved	GhImpCHN	Xinjiang, CHN	51146095	6.67123	49733049	0.9724	Ref5	SRR6144275	No	Yes	No	Yes	No
HZAU370	Xincaimian 25	Gossypium hirsutum	Gh.improved	GhImpCHN	Xinjiang, CHN	56223632	7.33352	54438621	0.9683	Ref5	SRR6144278	No	Yes	No	Yes	No
HZAU371	Xincaimian 21	Gossypium hirsutum	Gh.improved	GhImpCHN	Xinjiang, CHN	46222384	6.02901	44923609	0.9719	Ref5	SRR6144279	No	Yes	No	Yes	No
HZAU372	Xincaimian 19	Gossypium hirsutum	Gh.improved	GhImpCHN	Xinjiang, CHN	43662077	5.69505	42324673	0.9694	Ref5	SRR6145827	No	Yes	No	Yes	No
HZAU373	Xincaimian 5	Gossypium hirsutum	Gh.improved	GhImpCHN	Xinjiang, CHN	48477215	6.32311	46457490	0.9583	Ref5	SRR6145826	No	Yes	No	Yes	No
HZAU374	C9807	Gossypium hirsutum	Gh.improved	GhImpCHN	Xinjiang, CHN	47616528	6.21085	46822773	0.9833	Ref5	SRR6145829	No	Yes	No	Yes	No
HZAU375	Xincaimian 15	Gossypium hirsutum	Gh.improved	GhImpCHN	Xinjiang, CHN	49564609	6.46495	48382161	0.9761	Ref5	SRR6145828	No	Yes	No	Yes	No
HZAU376	Zong 470	Gossypium hirsutum	Gh.improved	GhImpCHN	Xinjiang, CHN	48401454	6.31323	47624405	0.9839	Ref5	SRR6145831	No	Yes	No	Yes	No
HZAU377	Xincaimian 11	Gossypium hirsutum	Gh.improved	GhImpCHN	Xinjiang, CHN	51560204	6.72524	50267698	0.9749	Ref5	SRR6145830	No	Yes	No	Yes	No
HZAU378	Xincaimian 17	Gossypium hirsutum	Gh.improved	GhImpCHN	Xinjiang, CHN	49504778	6.45714	48270096	0.9751	Ref5	SRR6145833	No	Yes	No	Yes	No
HZAU379	01-8-52	Gossypium hirsutum	Gh.improved	GhImpCHN	Xinjiang, CHN	44520131	5.80697	43494151	0.977	Ref5	SRR6145832	No	Yes	No	Yes	No
HZAU380	Zhongmian 81	Gossypium hirsutum	Gh.improved	GhImpCHN	Xinjiang, CHN	50966933	6.64786	49814231	0.9774	Ref5	SRR6145835	No	Yes	No	Yes	No
HZAU381	Ken 82C-2	Gossypium hirsutum	Gh.improved	GhImpCHN	Xinjiang, CHN	49966534	6.51737	48872352	0.9781	Ref5	SRR6145834	No	Yes	No	Yes	No
HZAU382	Zong Z-1	Gossypium hirsutum	Gh.improved	GhImpCHN	Xinjiang, CHN	55457450	7.23358	54345500	0.9799	Ref5	SRR6145836	No	Yes	No	Yes	No
NJAU2	VIR-4TV	Gossypium barbadense	Gb.improved	GbImpI	USSRR (Uzbekistan)	71757441	9.4	64977654	0.9055	Ref2	SRR1580646	No	Yes	No	Yes	No
NJAU3	Menoufi	Gossypium barbadense	Gb.improved	GbImpII	Egypt	52045722	6.8	45237321	0.8692	Ref2	SRR1580659	No	Yes	No	Yes	No
NJAU4	Huadonghaidaomian	Gossypium barbadense	Gb.improved	GbImpI	China	20175653	2.6	18319292	0.908	Ref2	SRR1580752	No	Yes	No	Yes	No
NJAU5	Kaiyuanlianhemumian	Gossypium barbadense	Gb.improved	GbImpI	China	41154707	5.4	36629878	0.8901	Ref2	SRR1580799	No	Yes	No	Yes	No
NJAU6	Kaiyuanlihemumian	Gossypium barbadense	Gb.improved	GbImpI	China	45018787	5.9	39857630	0.8854	Ref2	SRR1580801	No	Yes	No	Yes	No
NJAU7	Alabolihemumian	Gossypium barbadense	Gb.improved	GbImpI	China	36954583	4.8	30424583	0.8233	Ref2	SRR1580803	No	Yes	No	Yes	No
NJAU8	Yuanmoulihemumian	Gossypium barbadense	Gb.improved	GbImpI	China	29854042	3.9	25858397	0.8662	Ref2	SRR1580805	No	Yes	No	Yes	No
NJAU9	Gossypium darwinii	Gossypium darwinii	Outgroup	Outgroup	Galapagos	53419073	7	44358768	0.8304	Ref2	SRR1580807	No	Yes	No	No	No
NJAU10	Gossypium mustelinum	Gossypium mustelinum	Outgroup	Outgroup	Brazil	31670113	4.1	25074723	0.7917	Ref2	SRR1580808	No	Yes	No	No	No
NJAU11	Gossypium tomentosum	Gossypium tomentosum	Outgroup	Outgroup	Hawaii	64340095	8.4	54091550	0.8407	Ref2	SRR1580810	No	Yes	No	No	No
NJAU12	Roxb	Gossypium hirsutum	Gh.improved	GhImpCHN	China	75264889	9.8	31331011	0.4163	Ref2	SRR1580811	No	Yes	No	Yes	No
NJAU13	Acala	Gossypium hirsutum	Gh.improved	GhImpUSO	USA	82389657	10.7	82099610	0.9666	Ref2	SRR1580581	No	Yes	No	No	No
NJAU14	Acala 1517	Gossypium hirsutum	Gh.improved	GhImpUSO	USA	37889186	4.9	37749405	0.9956	Ref2	SRR1580582	No	Yes	No	No	No
NJAU15	Auburn 56	Gossypium hirsutum	Gh.improved	GhImpUSO	USA	84502257	11	63478816	0.7512	Ref2	SRR1580583	No	Yes	No	Yes	No
NJAU16	Coker139	Gossypium hirsutum	Gh.improved	GhImpUSO	USA	118000000	15.4	115322862	0.9796	Ref2	SRR1580587	No	Yes	No	Yes	No
NJAU17	Coker Foster 300	Gossypium hirsutum	Gh.improved	GhImpUSO	USA	63574059	8.3	59200858	0.9312	Ref2	SRR1580588	No	Yes	No	Yes	No
NJAU18	Delfos 531C	Gossypium hirsutum	Gh.improved	GhImpUSO	USA	69439708	9.1	64973399	0.9357	Ref2	SRR1580589	No	Yes	No	Yes	No
NJAU19	Dixie King	Gossypium hirsutum	Gh.improved	GhImpUSO	USA	101000000	13.2	91660993	0.9073	Ref2	SRR1580590	No	Yes	No	Yes	No
NJAU20	Dixie Triumph	Gossypium hirsutum	Gh.improved	GhImpUSO	USA	75361418	9.8	68471650	0.9086	Ref2	SRR1580591	No	Yes	No	Yes	No
NJAU21	Ferguson 406	Gossypium hirsutum	Gh.improved	GhImpUSO	USA	83348250	10.9	75277020	0.9032	Ref2	SRR1580593	No	Yes	No	Yes	No
NJAU22	King	Gossypium hirsutum	Gh.improved	GhImpUSO	USA	56502390	7.4	54625288	0.9668	Ref2	SRR1580595	No	Yes	No	Yes	No
NJAU23	Lanart 57	Gossypium hirsutum	Gh.improved	GhImpUSO	USA	44801141	5.8	41907636	0.9354	Ref2	SRR1580596	No	Yes	No	Yes	No
NJAU24	Lankart	Gossypium hirsutum	Gh.improved	GhImpUSO	USA	51460618	6.7	50132922	0.9742	Ref2	SRR1580597	No	Yes	No	Yes	No
NJAU25	Lone Star	Gossypium hirsutum	Gh.improved	GhImpUSO	USA	73506587	9.6	68594041	0.9332	Ref2	SRR1580598	No	Yes	No	No	No
NJAU26	Mebane	Gossypium hirsutum	Gh.improved	GhImpUSO	USA	53326084	7	49436058	0.9271	Ref2	SRR1580599	No	Yes	No	Yes	No
NJAU27	Mebane Triumph	Gossypium hirsutum	Gh.improved	GhImpUSO	USA	59257593	7.7	57664754	0.9731	Ref2	SRR1580600	Yes	Yes	No	Yes	No
NJAU28	Paymaster 54	Gossypium hirsutum	Gh.improved	GhImpUSO	USA	55540083	7.2	50496732	0.9092	Ref2	SRR1580601	No	Yes	No	Yes	No
NJAU29	Paymaster 54B	Gossypium hirsutum	Gh.improved	GhImpUSO	USA	88721240	11.6	86505218	0.975	Ref2	SRR1580602	No	Yes	No	Yes	No
NJAU30	Rowden, Malone	Gossypium hirsutum	Gh.improved	GhImpUSO	USA	35476345	4.6	31598908	0.8907	Ref2	SRR1580603	No	Yes	No	Yes	No
NJAU31	Trice	Gossypium hirsutum	Gh.improved	GhImpUSO	USA	38851301	5.1	24816695	0.6388	Ref2	SRR1580605	No	Yes	No	Yes	No
NJAU32	TM-1	Gossypium hirsutum	Gh.improved	GhImpUSO	USA	72185688	9.4	72482868	0.9959	Ref2	SRR1768503	No	Yes	No	No	No
NJAU33	Deltapine 15	Gossypium hirsutum	Gh.improved	GhImpUSO	USA	435940195	56.9	428838727	0.9837	Ref2	SRR5512448	No	Yes	Yes	No	No
NJAU34	Stoneville 2B	Gossypium hirsutum	Gh.improved	GhImpUSO	USA	438933510	57.3	430741962	0.9797	Ref2	SRR5512449	No	Yes	Yes	No	No
NJAU35	CRI7	Gossypium hirsutum	Gh.improved	GhImpCHN	China	536785854	70	526650372	0.9811	Ref2	SRR5512442	No	Yes	Yes	No	No
NJAU36	Brazil 011	Gossypium hirsutum	Gh.improved	GhImpUSO	Brazil	98281934	12.8	96718497	0.9841	Ref2	SRR1580636	No	Yes	Yes	Yes	No
NJAU37	Brazil 014	Gossypium hirsutum	Gh.improved	GhImpUSO	Brazil	39078127	5.1	31871750	0.8156	Ref2	SRR1580638	No	Yes	No	Yes	No
NJAU38	Brazil 0101	Gossypium hirsutum	Gh.improved	GhImpUSO	Brazil	47982198	6.3	42832217	0.8927	Ref2	SRR1580639	No	Yes	No	Yes	No
NJAU39	India 941	Gossypium hirsutum	Gh.improved	GhImpCHN	India	67666046	8.8	63736756	0.9419	Ref2	SRR1580643	No	Yes	No	Yes	No
NJAU40	MA-6	Gossypium hirsutum	Gh.improved	GhImpCHN	India	84265888	11	76180133	0.904	Ref2	SRR1580644	No	Yes	No	Yes	No
NJAU41	Tashkent 1	Gossypium hirsutum	Gh.improved	GhImpUSO	USSR (Uzbekistan)	71757441	9.4	64971534	0.9054	Ref2	SRR1580646	No	Yes	No	Yes	No
NJAU42	Tashkent 2	Gossypium hirsutum	Gh.improved	GhImpUSO	USSR (Uzbekistan)	44721177	5.8	41014219	0.9171	Ref2	SRR1580647	No	Yes	No	Yes	No
NJAU43	Tashkent 3	Gossypium hirsutum	Gh.improved	GhImpUSO	USSR (Uzbekistan)	88741499	11.6	84057954	0.9472	Ref2	SRR1580648	No	Yes	No	Yes	No
NJAU44	66-241	Gossypium hirsutum	Gh.improved	GhImpCHN	China	91979669	12	82398650	0.8958	Ref2	SRR1580649	No	Yes	No	Yes	No
NJAU46	KK1543	Gossypium hirsutum	Gh.improved	GhImpUSO	USSR (Uzbekistan)	21898039	2.9	19178668	0.8758	Ref2	SRR1580651	No	Yes	No	Yes	No
NJAU50	CRI12 youxi	Gossypium hirsutum	Gh.improved	GhImpCHN	China	264000000	34.4	218740537	0.8298	Ref2	SRR5279197	No	Yes	Yes	Yes	No
NJAU51	Esha 28	Gossypium hirsutum	Gh.improved	GhImpCHN	China	67618417	8.8	57800757	0.8548	Ref2	SRR1580615	No	Yes	No	Yes	No
NJAU52	J8891*	Gossypium barbadense	Gb.improved	GbImpII	China	64563251	8.4	58710892	0.9094	Ref2	SRR1580617	No	Yes	No	No	No
NJAU53	Jimian 1#	Gossypium hirsutum	Gh.improved	GhImpCHN	China	72106700	9.4	69214230	0.9599	Ref2	SRR1580621	No	Yes	No	Yes	No
NJAU54	Junmian 1#	Gossypium hirsutum	Gh.improved	GhImpCHN	China	431000000	56.2	423461228	0.9818	Ref2	SRR5512451	No	Yes	Yes	Yes	No
NJAU56	Shiyuan 321	Gossypium hirsutum	Gh.improved	GhImpCHN	China	487000000	63.5	478467678	0.9827	Ref2	SRR5512450	No	Yes	Yes	Yes	No
NJAU57	Simian 2#	Gossypium hirsutum	Gh.improved	GhImpCHN	China	539000000	70.3	548377251	0.9829	Ref2	SRR5512445	No	Yes	Yes	Yes	No
NJAU58	Simian 3#	Gossypium hirsutum	Gh.improved	GhImpCHN	China	583918829	76.2	575016681	0.9834	Ref2	SRR5512443	No	Yes	Yes	No	No
NJAU59	Sumian 12#	Gossypium hirsutum	Gh.improved	GhImpCHN	China	100000000	13	90724381	0.9039	Ref2	SRR1580627	No	Yes	No	Yes	No
NJAU60	Xinluzao 26#	Gossypium hirsutum	Gh.improved	GhImpCHN	China	93903049	12.2	82500854	0.8786	Ref2	SRR1580630	No	Yes	No	Yes	No
NJAU61	Xinluzao 1# (GK62)	Gossypium hirsutum	Gh.improved	GhImpCHN	China	89153954	11.6	82834423	0.9291	Ref2	SRR1580632	No	Yes	No	Yes	No
NJAU62	Xinluzao 42#	Gossypium hirsutum	Gh.improved	GhImpCHN	China	492726267	64.3	484913296	0.9825	Ref2	SRR5512446	No	Yes	Yes	No	No
NJAU65	YuMian2 (YuWu302)	Gossypium hirsutum	Gh.improved	GhImpCHN	Yellow river in China	48751879	6.4	41365108	0.8485	Ref2	SRR5512357	Yes	Yes	No	Yes	No
NJAU67	MeiG-82	Gossypium hirsutum	Gh.improved	GhImpUSO	USA	16788526	2.2	15290952	0.9108	Ref2	SRR5512382	Yes	Yes	No	Yes	No
NJAU68	ShanNong6	Gossypium hirsutum	Gh.improved	GhImpCHN	Yellow river in China	12236593	1.6	11665819	0.9534	Ref2	SRR5512394	Yes	Yes	No	Yes	No
NJAU69	GP93	Gossypium hirsutum	Gh.improved	GhImpUSO	USA	58760050	7.7	55923880	0.9517	Ref2	SRR5512406	Yes	Yes	No	Yes	No
NJAU70	MeiG-84	Gossypium hirsutum	Gh.improved	GhImpUSO	USA	30298965	4	29392611	0.9701	Ref2	SRR5512418	Yes	Yes	No	Yes	No
NJAU71	S-050031	Gossypium hirsutum	Gh.improved	GhImpCHN	Xinjiang, CHN	20963721	2.7	20121530	0.9598	Ref2	SRR5512430	Yes	Yes	No	Yes	No
NJAU73	ZhongMianSuo32 (CIR32)	Gossypium hirsutum	Gh.improved	GhImpCHN	Yellow river in China	54586481	7.1	50435035	0.9239	Ref2	SRR5512289	Yes	Yes	No	Yes	No
NJAU74	ChangRongMuZiMian	Gossypium hirsutum	Gh.improved	GhImpCHN	Yellow river in China	18752190	2.4	17022236	0.9077	Ref2	SRR5512400	Yes	Yes	No	Yes	No
NJAU75	KangSanXingDaTao	Gossypium hirsutum	Gh.improved	GhImpCHN	Yangzi river in China	13375755	1.7	12319434	0.921	Ref2	SRR5512461	Yes	Yes	No	Yes	No
NJAU76	XinXiang89S-210	Gossypium hirsutum	Gh.improved	GhImpCHN	Yellow river in China	39350182	5.1	37813022	0.9609	Ref2	SRR5512473	Yes	Yes	No	Yes	No
NJAU77	XuZhouBanBanMian	Gossypium hirsutum	Gh.improved	GhImpCHN	Yellow river in China	27524289	3.6	26303891	0.9557	Ref2	SRR5512485	Yes	Yes	No	Yes	No
NJAU78	Yu284	Gossypium hirsutum	Gh.improved	GhImpCHN	Yellow river in China	16842717	2.2	16026473	0.9515	Ref2	SRR5512495	Yes	Yes	No	Yes	No
NJAU80	ZhaDeMian	Gossypium hirsutum	Gh.improved	GhImpUSO	Africa	63919282	8.3	57179746	0.8946	Ref2	SRR5512514	Yes	Yes	No	Yes	No
NJAU82	Mei28114-313	Gossypium hirsutum	Gh.improved	GhImpUSO	USA	37697528	4.9	34656189	0.9193	Ref2	SRR5512271	Yes	Yes	No	Yes	No
NJAU83	Zhong5913-2	Gossypium hirsutum	Gh.improved	GhImpCHN	Yellow river in China	16889109	2.2	16346499	0.9679	Ref2	SRR5512282	Yes	Yes	No	No	No
NJAU84	AnJiYan6	Gossypium hirsutum	Gh.improved	GhImpUSO	The Soviet Union	33711572	4.4	31425674	0.9322	Ref2	SRR5512294	Yes	Yes	No	Yes	No
NJAU85	SuLianMian21Xi (91-133)	Gossypium hirsutum	Gh.improved	GhImpUSO	The Soviet Union	16078412	2.1	15493854	0.9636	Ref2	SRR5512306	Yes	Yes	No	Yes	No
NJAU86	KuCheT94-6	Gossypium hirsutum	Gh.improved	GhImpCHN	Xinjiang, CHN	34770100	4.54	32165405	0.9299	Ref2	SRR5512318	Yes	Yes	No	No	No
NJAU87	JiFeng197	Gossypium hirsutum	Gh.improved	GhImpCHN	Henan, CHN	44521019	5.81	41399256	0.9299	Ref2	SRR5512330	Yes	Yes	No	No	No
NJAU89	Han8944	Gossypium hirsutum	Gh.improved	GhImpCHN	Yellow river in China	21200080	2.8	20273335	0.9563	Ref2	SRR5512354	Yes	Yes	No	Yes	No
NJAU90	Liao61107	Gossypium hirsutum	Gh.improved	GhImpCHN	North of China	64001785	8.3	59979620	0.9372	Ref2	SRR5512356	Yes	Yes	No	Yes	No
NJAU91	Chaoyang70	Gossypium hirsutum	Gh.improved	GhImpCHN	North of China	14012600	1.8	13517396	0.9647	Ref2	SRR5512358	Yes	Yes	No	Yes	No
NJAU92	ZhongR773-72 (R40773)	Gossypium hirsutum	Gh.improved	GhImpCHN	Yellow river in China	19896994	2.6	18530429	0.9313	Ref2	SRR5512359	Yes	Yes	No	Yes	No
NJAU93	YanCheng1115	Gossypium hirsutum	Gh.improved	GhImpCHN	Yangzi river in China	43501858	5.7	39996343	0.9194	Ref2	SRR5512360	Yes	Yes	No	Yes	No
NJAU94	BeiErSiNuo	Gossypium hirsutum	Gh.improved	GhImpUSO	USA	17723207	2.3	16784938	0.9471	Ref2	SRR5512361	Yes	Yes	No	Yes	No
NJAU95	Shan3184	Gossypium hirsutum	Gh.improved	GhImpCHN	Yellow river in China	20286138	2.6	19408128	0.9567	Ref2	SRR5512362	Yes	Yes	No	Yes	No
NJAU96	JiHan2XuanXi	Gossypium hirsutum	Gh.improved	GhImpCHN	Yellow river in China	26216158	3.4	23096635	0.881	Ref2	SRR5512363	Yes	Yes	No	Yes	No
NJAU97	BaZhou7416	Gossypium hirsutum	Gh.improved	GhImpCHN	Xinjiang, CHN	28815331	3.8	27313223	0.9479	Ref2	SRR5512364	Yes	Yes	No	Yes	No
NJAU98	Zhong1276	Gossypium hirsutum	Gh.improved	GhImpCHN	Yellow river in China	18033752	2.4	16370242	0.9078	Ref2	SRR5512365	Yes	Yes	No	Yes	No
NJAU99	Tu188	Gossypium hirsutum	Gh.improved	GhImpCHN	Xinjiang, CHN	42568547	5.6	41812801	0.9822	Ref2	SRR5512367	Yes	Yes	No	No	No
NJAU100	Arcot-1	Gossypium hirsutum	Gh.improved	GhImpUSO	USA	44369728	5.8	36906427	0.8318	Ref2	SRR5512368	Yes	Yes	No	Yes	No
NJAU101	GP95	Gossypium hirsutum	Gh.improved	GhImpUSO	USA	30990001	4	29653245	0.9569	Ref2	SRR5512370	Yes	Yes	No	Yes	No
NJAU102	KuChe93551	Gossypium hirsutum	Gh.improved	GhImpCHN	Xinjiang, CHN	33355232	4.4	32222533	0.966	Ref2	SRR5512371	Yes	Yes	No	Yes	No
NJAU103	AcalaSJ-1	Gossypium hirsutum	Gh.improved	GhImpUSO	USA	26159818	3.4	25377656	0.9701	Ref2	SRR5512372	Yes	Yes	No	Yes	No
NJAU104	ZhongArc-308 (Arcot-1)	Gossypium hirsutum	Gh.improved	GhImpCHN	Yellow river in China	22654270	3	21823723	0.9633	Ref2	SRR5512373	Yes	Yes	No	Yes	No
NJAU105	JCG94	Gossypium hirsutum	Gh.improved	GhImpCHN	Yangzi river in China	20686711	2.7	18818463	0.9097	Ref2	SRR5512374	Yes	Yes	No	Yes	No
NJAU106	SuTKH-1	Gossypium hirsutum	Gh.improved	GhImpCHN	Yangzi river in China	17587616	2.3	16819959	0.9564	Ref2	SRR5512375	Yes	Yes	No	Yes	No
NJAU108	ZhongAR40772	Gossypium hirsutum	Gh.improved	GhImpCHN	Yellow river in China	42303763	5.5	40479367	0.9569	Ref2	SRR5512379	Yes	Yes	No	Yes	No
NJAU109	Ji91-18	Gossypium hirsutum	Gh.improved	GhImpCHN	Yellow river in China	31256806	4.1	25772033	0.8245	Ref2	SRR5512380	Yes	Yes	No	Yes	No
NJAU111	Liao96-63-70	Gossypium hirsutum	Gh.improved	GhImpCHN	North of China	39854648	5.2	37220091	0.9339	Ref2	SRR5512383	Yes	Yes	No	Yes	No
NJAU113	AcalaSJ-1-9	Gossypium hirsutum	Gh.improved	GhImpUSO	USA	46695047	6.1	45365392	0.9715	Ref2	SRR5512385	Yes	Yes	No	Yes	No
NJAU114	ZhongG5	Gossypium hirsutum	Gh.improved	GhImpCHN	Yellow river in China	53342740	7	51593533	0.9672	Ref2	SRR5512386	Yes	Yes	No	Yes	No
NJAU115	LiaoMian19	Gossypium hirsutum	Gh.improved	GhImpCHN	North of China	25837861	3.4	24911900	0.9642	Ref2	SRR5512387	Yes	Yes	No	Yes	No
NJAU116	HanDan568	Gossypium hirsutum	Gh.improved	GhImpCHN	Yellow river in China	34237161	4.5	28236060	0.8247	Ref2	SRR5512388	Yes	Yes	No	Yes	No
NJAU117	YuMian2067	Gossypium hirsutum	Gh.improved	GhImpCHN	Yellow river in China	40677672	5.3	35939481	0.8835	Ref2	SRR5512390	Yes	Yes	No	Yes	No
NJAU120	MSCO-12	Gossypium hirsutum	Gh.improved	GhImpUSO	USA	29416435	3.8	26972884	0.9169	Ref2	SRR5512393	Yes	Yes	No	Yes	No
NJAU121	EKangMian9	Gossypium hirsutum	Gh.improved	GhImpCHN	Yangzi river in China	31523680	4.1	30288159	0.9608	Ref2	SRR5512395	Yes	Yes	No	Yes	No
NJAU122	Ji668	Gossypium hirsutum	Gh.improved	GhImpCHN	Yellow river in China	12832552	1.7	11358214	0.8851	Ref2	SRR5512396	Yes	Yes	No	Yes	No
NJAU123	HanDanChangRong	Gossypium hirsutum	Gh.improved	GhImpCHN	Yellow river in China	44911608	5.9	43625724	0.9714	Ref2	SRR5512397	Yes	Yes	No	Yes	No
NJAU124	M11	Gossypium hirsutum	Gh.improved	GhImpUSO	Asia	33882738	4.4	32963595	0.9729	Ref2	SRR5512398	Yes	Yes	No	Yes	No
NJAU125	QinYuan4	Gossypium hirsutum	Gh.improved	GhImpCHN	Yellow river in China	43019498	5.6	41473117	0.9641	Ref2	SRR5512399	Yes	Yes	No	No	No
NJAU126	upland	Gossypium hirsutum	Gh.improved	GhImpUSO	USA	41535353	5.4	38859873	0.9356	Ref2	SRR5512401	Yes	Yes	No	Yes	No
NJAU127	Ao152	Gossypium hirsutum	Gh.improved	GhImpUSO	Australia	15594642	2	11220711	0.7195	Ref2	SRR5512402	Yes	Yes	No	No	No
NJAU128	AoC	Gossypium hirsutum	Gh.improved	GhImpUSO	Australia	23773888	3.1	22979476	0.9666	Ref2	SRR5512403	Yes	Yes	No	Yes	No
NJAU130	LuMianYan21 (Lu1138)	Gossypium hirsutum	Gh.improved	GhImpCHN	Yellow river in China	26570445	3.5	25630359	0.9646	Ref2	SRR5512405	Yes	Yes	No	Yes	No
NJAU131	Lu458	Gossypium hirsutum	Gh.improved	GhImpCHN	Yellow river in China	36240180	4.7	33467744	0.9235	Ref2	SRR5512407	Yes	Yes	No	Yes	No
NJAU133	SuQ1	Gossypium hirsutum	Gh.improved	GhImpCHN	Yangzi river in China	27235329	3.6	25999402	0.9546	Ref2	SRR5512409	Yes	Yes	No	Yes	No
NJAU134	MeiF-19	Gossypium hirsutum	Gh.improved	GhImpUSO	USA	39288131	5.1	37111569	0.9446	Ref2	SRR5512410	Yes	Yes	No	No	No
NJAU135	HongTao	Gossypium hirsutum	Gh.improved	GhImpCHN	Yellow river in China	15098435	2	14472180	0.9585	Ref2	SRR5512412	Yes	Yes	No	Yes	No
NJAU136	MeiF-18	Gossypium hirsutum	Gh.improved	GhImpUSO	USA	36115666	4.7	33252995	0.9207	Ref2	SRR5512413	Yes	Yes	No	Yes	No
NJAU139	JiA-1-7 (33Xi)	Gossypium hirsutum	Gh.improved	GhImpCHN	Yellow river in China	26261695	3.4	25418506	0.9679	Ref2	SRR5512416	Yes	Yes	No	Yes	No
NJAU140	99633	Gossypium hirsutum	Gh.improved	GhImpCHN	Yellow river in China	13060189	1.7	12664499	0.9697	Ref2	SRR5512417	Yes	Yes	No	Yes	No
NJAU141	LuNong9648	Gossypium hirsutum	Gh.improved	GhImpCHN	Yellow river in China	15818192	2.1	15143233	0.9573	Ref2	SRR5512419	Yes	Yes	No	Yes	No
NJAU142	JiYuan12-13	Gossypium hirsutum	Gh.improved	GhImpCHN	Yellow river in China	36057347	4.7	33098985	0.918	Ref2	SRR5512420	Yes	Yes	No	Yes	No
NJAU144	MeiD#1	Gossypium hirsutum	Gh.improved	GhImpUSO	USA	33711634	4.4	32270481	0.9573	Ref2	SRR5512423	Yes	Yes	No	Yes	No
NJAU145	PAR-51	Gossypium hirsutum	Gh.improved	GhImpUSO	Asia	22250697	2.9	21642803	0.9727	Ref2	SRR5512424	Yes	Yes	No	Yes	No
NJAU146	ZhongZi4480	Gossypium hirsutum	Gh.improved	GhImpCHN	Yellow river in China	28308769	3.7	26056410	0.9204	Ref2	SRR5512425	Yes	Yes	No	Yes	No
NJAU147	Jin90Kang282	Gossypium hirsutum	Gh.improved	GhImpCHN	Yellow river in China	18403996	2.4	17146604	0.9317	Ref2	SRR5512426	Yes	Yes	No	Yes	No
NJAU148	ZhongZi9196 (JiGuang)	Gossypium hirsutum	Gh.improved	GhImpCHN	Yellow river in China	25569446	3.3	23059834	0.9019	Ref2	SRR5512427	Yes	Yes	No	Yes	No
NJAU149	r-3149	Gossypium hirsutum	Gh.improved	GhImpUSO	Asia	38281252	5	36976141	0.9659	Ref2	SRR5512428	Yes	Yes	No	Yes	No
NJAU150	Zhong932906	Gossypium hirsutum	Gh.improved	GhImpCHN	Yellow river in China	11198238	1.5	10428329	0.9312	Ref2	SRR5512429	Yes	Yes	No	Yes	No
NJAU151	Han109	Gossypium hirsutum	Gh.improved	GhImpCHN	Yellow river in China	20446395	2.7	19465289	0.952	Ref2	SRR5512431	Yes	Yes	No	Yes	No
NJAU152	Jing55263	Gossypium hirsutum	Gh.improved	GhImpCHN	Yangzi river in China	29505464	3.8	27930519	0.9466	Ref2	SRR5512432	Yes	Yes	No	Yes	No
NJAU154	NeiHuangDaZi	Gossypium hirsutum	Gh.improved	GhImpCHN	Yellow river in China	36219160	4.7	34623104	0.9559	Ref2	SRR5512435	Yes	Yes	No	Yes	No
NJAU155	Ejing55173	Gossypium hirsutum	Gh.improved	GhImpCHN	China	12694032	1.7	11477137	0.9041	Ref2	SRR5512436	Yes	Yes	No	Yes	No
NJAU156	Jing55168	Gossypium hirsutum	Gh.improved	GhImpCHN	Yangzi river in China	14168318	1.8	13325627	0.9405	Ref2	SRR5512437	Yes	Yes	No	Yes	No
NJAU157	GaoYiMian	Gossypium hirsutum	Gh.improved	GhImpCHN	Yangzi river in China	28679475	3.7	27235026	0.9496	Ref2	SRR5512438	Yes	Yes	No	Yes	No
NJAU159	Bao6722	Gossypium hirsutum	Gh.improved	GhImpCHN	Yellow river in China	30632295	4	29281755	0.9559	Ref2	SRR5512440	Yes	Yes	No	Yes	No
NJAU162	YuMian9 (YuZao1109)	Gossypium hirsutum	Gh.improved	GhImpCHN	Yellow river in China	16120751	2.1	15354543	0.9525	Ref2	SRR5512457	Yes	Yes	No	Yes	No
NJAU163	AoL23/757	Gossypium hirsutum	Gh.improved	GhImpUSO	Australia	31932233	4.2	29345975	0.919	Ref2	SRR5512468	Yes	Yes	No	Yes	No
NJAU165	ZhengZhouZhangRongMian	Gossypium hirsutum	Gh.improved	GhImpCHN	Yellow river in China	24017238	3.1	23261414	0.9685	Ref2	SRR5512490	Yes	Yes	No	Yes	No
NJAU166	Zhong07	Gossypium hirsutum	Gh.improved	GhImpCHN	Yellow river in China	39901005	5.2	36346713	0.9109	Ref2	SRR5512501	Yes	Yes	No	Yes	No
NJAU167	YuMian19	Gossypium hirsutum	Gh.improved	GhImpCHN	Yellow river in China	15459947	2	12769000	0.8259	Ref2	SRR5512512	Yes	Yes	No	Yes	No
NJAU168	XingTai79-11	Gossypium hirsutum	Gh.improved	GhImpCHN	Yellow river in China	32693369	4.3	28370513	0.8678	Ref2	SRR5512523	Yes	Yes	No	Yes	No
NJAU170	Acala1517E-2	Gossypium hirsutum	Gh.improved	GhImpUSO	USA	71769431	9.4	65426218	0.9116	Ref2	SRR5512278	Yes	Yes	No	Yes	No
NJAU171	DP410B	Gossypium hirsutum	Gh.improved	GhImpUSO	USA	13551783	1.8	11026396	0.8136	Ref2	SRR5512300	Yes	Yes	No	No	No
NJAU172	601ChangRongMian	Gossypium hirsutum	Gh.improved	GhImpCHN	Yangzi river in China	11786735	1.5	11451722	0.9716	Ref2	SRR5512311	Yes	Yes	No	Yes	No
NJAU174	NaShangQuDaHua	Gossypium hirsutum	Gh.improved	GhImpCHN	South of China	29486870	3.8	24324775	0.8249	Ref2	SRR5512333	Yes	Yes	No	Yes	No
NJAU175	Arcot438	Gossypium hirsutum	Gh.improved	GhImpUSO	USA	15453018	2	14781112	0.9565	Ref2	SRR5512344	Yes	Yes	No	No	No
NJAU176	Acala SJ-5	Gossypium hirsutum	Gh.improved	GhImpUSO	USA	26808635	3.5	22869343	0.8531	Ref2	SRR5512355	Yes	Yes	No	Yes	No
NJAU178	Ji91-22	Gossypium hirsutum	Gh.improved	GhImpCHN	Yellow river in China	20318148	2.7	19464158	0.958	Ref2	SRR5512378	Yes	Yes	No	Yes	No
NJAU179	XiangMian2	Gossypium hirsutum	Gh.improved	GhImpCHN	Yangzi river in China	27222781	3.6	26229781	0.9635	Ref2	SRR5512389	Yes	Yes	No	Yes	No
NJAU180	BPA68	Gossypium hirsutum	Gh.improved	GhImpUSO	Africa	34732126	4.5	33784277	0.9727	Ref2	SRR5512411	Yes	Yes	No	Yes	No
NJAU181	GK99-1	Gossypium hirsutum	Gh.improved	GhImpCHN	Yellow river in China	25740930	3.4	23909083	0.9288	Ref2	SRR5512422	Yes	Yes	No	Yes	No
NJAU182	353DaLingDi3Xi	Gossypium hirsutum	Gh.improved	GhImpCHN	Yellow river in China	27297756	3.6	26376521	0.9663	Ref2	SRR5512433	Yes	Yes	No	Yes	No
NJAU183	MSCO-11	Gossypium hirsutum	Gh.improved	GhImpUSO	USA	18813735	2.5	17919357	0.9525	Ref2	SRR5512444	Yes	Yes	No	Yes	No
NJAU184	MM-2	Gossypium hirsutum	Gh.improved	GhImpUSO	USA	39182449	5.1	37253181	0.9508	Ref2	SRR5512454	Yes	Yes	No	Yes	No
NJAU186	ZhongAR-RNX313	Gossypium hirsutum	Gh.improved	GhImpCHN	Yellow river in China	18186955	2.4	16725068	0.9196	Ref2	SRR5512456	Yes	Yes	No	Yes	No
NJAU187	SuMian2 (XuZhou553)	Gossypium hirsutum	Gh.improved	GhImpCHN	Yellow river in China	29020061	3.8	27494053	0.9474	Ref2	SRR5512458	Yes	Yes	No	Yes	No
NJAU189	ChengDingDaLing	Gossypium hirsutum	Gh.improved	GhImpCHN	Yellow river in China	21317977	2.8	20602779	0.9665	Ref2	SRR5512460	Yes	Yes	No	Yes	No
NJAU190	XuShiDaTao	Gossypium hirsutum	Gh.improved	GhImpCHN	Yellow river in China	42246788	5.5	40593653	0.9609	Ref2	SRR5512462	Yes	Yes	No	Yes	No
NJAU192	0102X-10-1	Gossypium hirsutum	Gh.improved	GhImpCHN	Xinjiang, CHN	15073616	2	14303208	0.9489	Ref2	SRR5512464	Yes	Yes	No	Yes	No
NJAU194	LineF	Gossypium hirsutum	Gh.improved	GhImpUSO	USA	39659047	5.2	38361477	0.9673	Ref2	SRR5512466	Yes	Yes	No	Yes	No
NJAU195	LiaoMian16	Gossypium hirsutum	Gh.improved	GhImpCHN	North of China	17988965	2.3	16343849	0.9085	Ref2	SRR5512467	Yes	Yes	No	Yes	No
NJAU197	Liao4835	Gossypium hirsutum	Gh.improved	GhImpCHN	North of China	40267012	5.3	34913247	0.867	Ref2	SRR5512470	Yes	Yes	No	Yes	No
NJAU198	ZhongZi640	Gossypium hirsutum	Gh.improved	GhImpCHN	Yellow river in China	25049520	3.3	23602121	0.9422	Ref2	SRR5512471	Yes	Yes	No	Yes	No
NJAU199	YongJi2	Gossypium hirsutum	Gh.improved	GhImpCHN	Yellow river in China	32444802	4.2	31547922	0.9724	Ref2	SRR5512472	Yes	Yes	No	Yes	No
NJAU200	YongJi1	Gossypium hirsutum	Gh.improved	GhImpCHN	Yellow river in China	9365013	1.2	7240002	0.7731	Ref2	SRR5512474	No	Yes	No	Yes	No
NJAU201	LiaoMian18	Gossypium hirsutum	Gh.improved	GhImpCHN	North of China	38575765	5	37177038	0.9637	Ref2	SRR5512475	Yes	Yes	No	Yes	No
NJAU202	LiaoMian17	Gossypium hirsutum	Gh.improved	GhImpCHN	North of China	24270390	3.2	23689935	0.9761	Ref2	SRR5512476	Yes	Yes	No	Yes	No
NJAU203	ZhongARR40681	Gossypium hirsutum	Gh.improved	GhImpCHN	Yellow river in China	17457643	2.3	13374909	0.7661	Ref2	SRR5512477	Yes	Yes	No	Yes	No
NJAU204	JiHaiLu6 (91Han6)	Gossypium hirsutum	Gh.improved	GhImpCHN	Yellow river in China	14949462	1.9	14540956	0.9727	Ref2	SRR5512478	Yes	Yes	No	Yes	No
NJAU205	XinDaLing	Gossypium hirsutum	Gh.improved	GhImpCHN	Yellow river in China	26978733	3.5	25162645	0.9327	Ref2	SRR5512480	Yes	Yes	No	Yes	No
NJAU206	DaLingMian	Gossypium hirsutum	Gh.improved	GhImpCHN	North of China	17144600	2.2	15982043	0.9322	Ref2	SRR5512481	Yes	Yes	No	Yes	No
NJAU207	MeiFuDaLing	Gossypium hirsutum	Gh.improved	GhImpCHN	Yellow river in China	30975218	4	29608536	0.9559	Ref2	SRR5512482	Yes	Yes	No	Yes	No
NJAU208	QiFengDaLing	Gossypium hirsutum	Gh.improved	GhImpCHN	Yellow river in China	16078861	2.1	11616484	0.7225	Ref2	SRR5512483	Yes	Yes	No	Yes	No
NJAU209	NangFenDaTao	Gossypium hirsutum	Gh.improved	GhImpCHN	Yellow river in China	28168763	3.7	26042795	0.9245	Ref2	SRR5512484	Yes	Yes	No	Yes	No
NJAU210	XiaoXianDaLing	Gossypium hirsutum	Gh.improved	GhImpCHN	Yellow river in China	33075466	4.3	28944730	0.8751	Ref2	SRR5512486	Yes	Yes	No	Yes	No
NJAU211	Acala(DaLing)B	Gossypium hirsutum	Gh.improved	GhImpUSO	USA	10096752	1.3	9607628	0.9516	Ref2	SRR5512487	Yes	Yes	No	No	No
NJAU212	DaLingFuZiMian	Gossypium hirsutum	Gh.improved	GhImpCHN	Yellow river in China	19456580	2.5	16132282	0.8291	Ref2	SRR5512488	Yes	Yes	No	Yes	No
NJAU213	ZhongARR40682	Gossypium hirsutum	Gh.improved	GhImpCHN	Yellow river in China	20001798	2.6	19229509	0.9614	Ref2	SRR5512489	Yes	Yes	No	Yes	No
NJAU214	JiangSuDaTao	Gossypium hirsutum	Gh.improved	GhImpCHN	Yangzi river in China	17982298	2.3	17125520	0.9524	Ref2	SRR5512491	Yes	Yes	No	Yes	No
NJAU215	NongJiu	Gossypium hirsutum	Gh.improved	GhImpUSO	USA	19940549	2.6	19226405	0.9642	Ref2	SRR5512492	Yes	Yes	No	Yes	No
NJAU216	SuXu138 (ZaoShu)	Gossypium hirsutum	Gh.improved	GhImpCHN	Yangzi river in China	17197042	2.2	16591585	0.9648	Ref2	SRR5512493	Yes	Yes	No	Yes	No
NJAU217	ShiYuan638	Gossypium hirsutum	Gh.improved	GhImpCHN	Yellow river in China	45261026	5.9	42803083	0.9457	Ref2	SRR5512494	Yes	Yes	No	Yes	No
NJAU218	Ji85-3	Gossypium hirsutum	Gh.improved	GhImpCHN	Yellow river in China	20864938	2.7	19807917	0.9493	Ref2	SRR5512496	Yes	Yes	No	Yes	No
NJAU219	KuChe96518	Gossypium hirsutum	Gh.improved	GhImpCHN	Xinjiang, CHN	18998217	2.5	17039493	0.8969	Ref2	SRR5512497	Yes	Yes	No	Yes	No
NJAU220	Liao96-23-30	Gossypium hirsutum	Gh.improved	GhImpCHN	North of China	26568044	3.5	20261770	0.7626	Ref2	SRR5512498	Yes	Yes	No	Yes	No
NJAU221	KuiTunXi96-167	Gossypium hirsutum	Gh.improved	GhImpCHN	Xinjiang, CHN	33090085	4.3	26537778	0.802	Ref2	SRR5512499	Yes	Yes	No	Yes	No
NJAU222	HanDan109	Gossypium hirsutum	Gh.improved	GhImpCHN	Yellow river in China	34164153	4.5	31591266	0.9247	Ref2	SRR5512500	Yes	Yes	No	Yes	No
NJAU223	FB20	Gossypium hirsutum	Gh.improved	GhImpUSO	USA	23289655	3	21655326	0.9298	Ref2	SRR5512502	Yes	Yes	No	Yes	No
NJAU224	Ji91-12	Gossypium hirsutum	Gh.improved	GhImpCHN	Yellow river in China	23610214	3.1	18019948	0.7632	Ref2	SRR5512503	Yes	Yes	No	Yes	No
NJAU225	Yun93Kang393	Gossypium hirsutum	Gh.improved	GhImpCHN	Yellow river in China	39802997	5.2	46336434	0.859	Ref2	SRR5512504	Yes	Yes	No	Yes	No
NJAU227	SuLianMian116Xi	Gossypium hirsutum	Gh.improved	GhImpUSO	The Soviet Union	29517218	3.9	26656823	0.9031	Ref2	SRR5512507	Yes	Yes	No	Yes	No
NJAU228	SuLianMian91Xi	Gossypium hirsutum	Gh.improved	GhImpUSO	The Soviet Union	34044800	4.4	31549504	0.9267	Ref2	SRR5512508	Yes	Yes	No	Yes	No
NJAU229	ST474	Gossypium hirsutum	Gh.improved	GhImpUSO	USA	40844980	5.3	24392421	0.5972	Ref2	SRR5512509	Yes	Yes	No	Yes	No
NJAU231	GK20	Gossypium hirsutum	Gh.improved	GhImpCHN	Yellow river in China	21371567	2.8	17411370	0.8147	Ref2	SRR5512511	Yes	Yes	No	Yes	No
NJAU232	Zhong4612YaH	Gossypium hirsutum	Gh.improved	GhImpCHN	Yellow river in China	5781390	1	5615328	0.9713	Ref2	SRR5512513	No	Yes	No	Yes	No
NJAU233	SGKShiXuan321	Gossypium hirsutum	Gh.improved	GhImpCHN	Yellow river in China	22820424	3	20289126	0.8891	Ref2	SRR5512515	Yes	Yes	No	Yes	No
NJAU234	GP67	Gossypium hirsutum	Gh.improved	GhImpUSO	USA	40838735	5.3	38803125	0.9502	Ref2	SRR5512516	Yes	Yes	No	Yes	No
NJAU237	ShenMian5	Gossypium hirsutum	Gh.improved	GhImpCHN	Yellow river in China	7009068	1	6794390	0.9694	Ref2	SRR5512520	Yes	Yes	No	Yes	No
NJAU239	L142-9	Gossypium hirsutum	Gh.improved	GhImpUSO	Africa	13280732	1.7	11559207	0.8704	Ref2	SRR5512522	Yes	Yes	No	No	No
NJAU240	HG-BR-8	Gossypium hirsutum	Gh.improved	GhImpUSO	USA	17095545	2.2	14684833	0.859	Ref2	SRR5512524	Yes	Yes	No	Yes	No
NJAU242	KangHuangWei164	Gossypium hirsutum	Gh.improved	GhImpCHN	Yellow river in China	18220502	2.4	17071538	0.9369	Ref2	SRR5512527	Yes	Yes	No	Yes	No
NJAU243	JCG59	Gossypium hirsutum	Gh.improved	GhImpCHN	Yangzi river in China	23519228	3.1	21275853	0.9046	Ref2	SRR5512528	Yes	Yes	No	Yes	No
NJAU244	Acala SJ-4	Gossypium hirsutum	Gh.improved	GhImpUSO	USA	38870001	5.1	24487266	0.63	Ref2	SRR5512529	Yes	Yes	No	Yes	No
NJAU245	FeiZhouE40	Gossypium hirsutum	Gh.improved	GhImpUSO	Africa	20826494	2.7	18730986	0.8994	Ref2	SRR5512530	Yes	Yes	No	Yes	No
NJAU246	Mei8123	Gossypium hirsutum	Gh.improved	GhImpUSO	USA	35766016	4.7	15775163	0.4411	Ref2	SRR5512531	Yes	Yes	No	Yes	No
NJAU247	LAPAR45	Gossypium hirsutum	Gh.improved	GhImpUSO	Brazil	25260561	3.3	18022574	0.7135	Ref2	SRR5512532	Yes	Yes	No	Yes	No
NJAU248	Shan960329-2Yuan3	Gossypium hirsutum	Gh.improved	GhImpCHN	Yellow river in China	11577233	1.5	10954316	0.9462	Ref2	SRR5512533	Yes	Yes	No	Yes	No
NJAU249	JiA-7-8 (33Xi)	Gossypium hirsutum	Gh.improved	GhImpCHN	Yellow river in China	29286211	3.8	20428651	0.6976	Ref2	SRR5512268	Yes	Yes	No	Yes	No
NJAU251	Arcot402bne	Gossypium hirsutum	Gh.improved	GhImpUSO	USA	28928201	3.8	18964551	0.6556	Ref2	SRR5512272	Yes	Yes	No	Yes	No
NJAU252	SuYuan04-129	Gossypium hirsutum	Gh.improved	GhImpCHN	Yangzi river in China	26435410	3.4	24882750	0.9413	Ref2	SRR5512273	Yes	Yes	No	Yes	No
NJAU253	Han8901	Gossypium hirsutum	Gh.improved	GhImpCHN	Yellow river in China	15183361	2	12726784	0.8382	Ref2	SRR5512274	Yes	Yes	No	Yes	No
NJAU254	Zhong870203	Gossypium hirsutum	Gh.improved	GhImpCHN	Yellow river in China	29573543	3.9	25879810	0.8751	Ref2	SRR5512275	Yes	Yes	No	Yes	No
NJAU255	SiChang2Xi	Gossypium hirsutum	Gh.improved	GhImpCHN	Yangzi river in China	17653566	2.3	16796828	0.9515	Ref2	SRR5512276	Yes	Yes	No	Yes	No
NJAU256	Yun3060	Gossypium hirsutum	Gh.improved	GhImpCHN	Yellow river in China	36590995	4.8	32165955	0.8791	Ref2	SRR5512277	Yes	Yes	No	Yes	No
NJAU257	Yun92Kang124	Gossypium hirsutum	Gh.improved	GhImpCHN	Yellow river in China	7280283	0.9	1965441	0.2624	Ref2	SRR5512279	No	Yes	No	No	No
NJAU258	Zhong31-204	Gossypium hirsutum	Gh.improved	GhImpCHN	Yellow river in China	46018592	6	44268135	0.962	Ref2	SRR5512280	Yes	Yes	No	Yes	No
NJAU259	Lu21	Gossypium hirsutum	Gh.improved	GhImpCHN	Yellow river in China	25809444	3.4	21402158	0.8292	Ref2	SRR5512281	Yes	Yes	No	Yes	No
NJAU260	JinKang157	Gossypium hirsutum	Gh.improved	GhImpCHN	Yellow river in China	25232417	3.3	23696803	0.9391	Ref2	SRR5512283	Yes	Yes	No	Yes	No
NJAU261	HuaiMian4	Gossypium hirsutum	Gh.improved	GhImpCHN	Yangzi river in China	37709798	4.9	35443477	0.9399	Ref2	SRR5512284	Yes	Yes	No	Yes	No
NJAU263	Zhong961716	Gossypium hirsutum	Gh.improved	GhImpCHN	Yellow river in China	32680636	4.3	27311576	0.8357	Ref2	SRR5512286	Yes	Yes	No	Yes	No
NJAU264	DP2156	Gossypium hirsutum	Gh.improved	GhImpUSO	USA	20721717	2.7	19847255	0.9578	Ref2	SRR5512287	Yes	Yes	No	Yes	No
NJAU265	Ji91-33	Gossypium hirsutum	Gh.improved	GhImpCHN	Yellow river in China	34847204	4.5	31531892	0.9049	Ref2	SRR5512288	Yes	Yes	No	Yes	No
NJAU266	KuKe310-5110	Gossypium hirsutum	Gh.improved	GhImpUSO	Australia	35358005	4.6	28095161	0.7946	Ref2	SRR5512290	Yes	Yes	No	Yes	No
NJAU267	XuZhou261	Gossypium hirsutum	Gh.improved	GhImpCHN	Yellow river in China	30027639	3.9	22037074	0.7339	Ref2	SRR5512291	Yes	Yes	No	Yes	No
NJAU270	GP70	Gossypium hirsutum	Gh.improved	GhImpUSO	USA	28892177	3.8	24672660	0.854	Ref2	SRR5512295	Yes	Yes	No	Yes	No
NJAU272	XuZhou244	Gossypium hirsutum	Gh.improved	GhImpCHN	Yellow river in China	59425273	7.8	53524761	0.9007	Ref2	SRR5512297	Yes	Yes	No	Yes	No
NJAU273	LuMian11 (3389)	Gossypium hirsutum	Gh.improved	GhImpCHN	Yellow river in China	66816134	8.7	62548588	0.9361	Ref2	SRR5512298	Yes	Yes	No	Yes	No
NJAU274	ShanNong3	Gossypium hirsutum	Gh.improved	GhImpCHN	Yellow river in China	128000000	16.7	80851536	0.63	Ref2	SRR5512299	Yes	Yes	Yes	Yes	Yes
NJAU276	ZiSeMeiMian	Gossypium hirsutum	Gh.improved	GhImpUSO	USA	14459209	1.9	13546435	0.9369	Ref2	SRR5512302	Yes	Yes	No	No	No
NJAU277	ZhongYuan9116	Gossypium hirsutum	Gh.improved	GhImpCHN	Yellow river in China	16668569	2.2	15741307	0.9444	Ref2	SRR5512303	Yes	Yes	No	Yes	No
NJAU279	JiZi123 (JiMian25)	Gossypium hirsutum	Gh.improved	GhImpCHN	Yellow river in China	17435024	2.3	16296240	0.9347	Ref2	SRR5512305	Yes	Yes	No	Yes	No
NJAU280	ZhongYuan9115	Gossypium hirsutum	Gh.improved	GhImpCHN	Yellow river in China	17507295	2.3	16225542	0.9268	Ref2	SRR5512307	Yes	Yes	No	Yes	No
NJAU282	ZhongYuanHAS-1	Gossypium hirsutum	Gh.improved	GhImpCHN	Yellow river in China	20874112	2.7	19187347	0.9192	Ref2	SRR5512309	Yes	Yes	No	Yes	No
NJAU283	JiYuan55 (91Han14)	Gossypium hirsutum	Gh.improved	GhImpCHN	Yellow river in China	12811484	1.7	12209279	0.953	Ref2	SRR5512310	Yes	Yes	No	Yes	No
NJAU284	ZhongYuanHST1	Gossypium hirsutum	Gh.improved	GhImpCHN	Yellow river in China	54429969	7.1	43986196	0.8081	Ref2	SRR5512312	Yes	Yes	No	Yes	No
NJAU285	ZhongYuan9114	Gossypium hirsutum	Gh.improved	GhImpCHN	Yellow river in China	21385575	2.8	19671823	0.9199	Ref2	SRR5512313	Yes	Yes	No	Yes	No
NJAU286	HuaZhong91-0102	Gossypium hirsutum	Gh.improved	GhImpCHN	Yangzi river in China	8764929	1.1	4996632	0.9035	Ref2	SRR5512314	Yes	Yes	No	Yes	No
NJAU287	Han8959	Gossypium hirsutum	Gh.improved	GhImpCHN	Yellow river in China	31619025	4.1	30479616	0.964	Ref2	SRR5512315	Yes	Yes	No	Yes	No
NJAU288	ZhongYuan9112	Gossypium hirsutum	Gh.improved	GhImpCHN	Yellow river in China	97351330	12.7	93477973	0.9602	Ref2	SRR5512316	Yes	Yes	Yes	Yes	Yes
NJAU291	Sha24-3	Gossypium hirsutum	Gh.improved	GhImpCHN	Xinjiang, CHN	35875210	4.7	32569512	0.9079	Ref2	SRR5512320	Yes	Yes	No	Yes	No
NJAU292	BaZhou5628	Gossypium hirsutum	Gh.improved	GhImpCHN	Xinjiang, CHN	29538412	3.9	26276739	0.8896	Ref2	SRR5512321	Yes	Yes	No	Yes	No
NJAU293	QingKang1	Gossypium hirsutum	Gh.improved	GhImpCHN	Yangzi river in China	8268999	1.1	7195282	0.903	Ref2	SRR5512323	No	Yes	No	Yes	No
NJAU294	LiaoMian-5	Gossypium hirsutum	Gh.improved	GhImpCHN	North of China	35189616	4.6	31915107	0.9069	Ref2	SRR5512324	Yes	Yes	No	Yes	No
NJAU295	Mianyang73-39	Gossypium hirsutum	Gh.improved	GhImpCHN	Jiangsu, CHN	58560597	7.64	55910546	0.9547	Ref2	SRR5512325	Yes	Yes	No	No	No
NJAU296	Jin444	Gossypium hirsutum	Gh.improved	GhImpCHN	North of China	14317041	1.9	13250142	0.9255	Ref2	SRR5512326	Yes	Yes	No	Yes	No
NJAU297	70-29-5	Gossypium hirsutum	Gh.improved	GhImpCHN	South of China	53766395	7	49546843	0.9215	Ref2	SRR5512327	Yes	Yes	No	Yes	No
NJAU298	KuiTun80-2056W	Gossypium hirsutum	Gh.improved	GhImpCHN	Xinjiang, CHN	37707146	4.92	35047642	0.9295	Ref2	SRR5512328	Yes	Yes	No	No	No
NJAU299	Hu749513	Gossypium hirsutum	Gh.improved	GhImpCHN	Yangzi river in China	33161000	4.3	31666682	0.9549	Ref2	SRR5512329	Yes	Yes	No	Yes	No
NJAU300	YaHuang9103	Gossypium hirsutum	Gh.improved	GhImpCHN	Yellow river in China	43777511	5.7	40905161	0.9344	Ref2	SRR5512331	Yes	Yes	No	Yes	No
NJAU301	ChangRong67-12	Gossypium hirsutum	Gh.improved	GhImpCHN	Yangzi river in China	91123011	11.9	85250881	0.9356	Ref2	SRR5512332	Yes	Yes	Yes	Yes	Yes
NJAU302	ZaoShuChangRong7	Gossypium hirsutum	Gh.improved	GhImpUSO	USA	31114208	4.1	21234482	0.6825	Ref2	SRR5512334	Yes	Yes	No	Yes	No
NJAU303	Ji91-31	Gossypium hirsutum	Gh.improved	GhImpCHN	Yellow river in China	22298711	2.9	20669571	0.9269	Ref2	SRR5512335	Yes	Yes	No	Yes	No
NJAU304	YangFen31	Gossypium hirsutum	Gh.improved	GhImpCHN	Yellow river in China	15118373	2	13440768	0.889	Ref2	SRR5512336	Yes	Yes	No	Yes	No
NJAU305	AoSiv2	Gossypium hirsutum	Gh.improved	GhImpUSO	Australia	35995371	4.7	34626605	0.962	Ref2	SRR5512337	Yes	Yes	No	Yes	No
NJAU306	WanJiu828	Gossypium hirsutum	Gh.improved	GhImpCHN	Yangzi river in China	11825667	1.5	10619151	0.898	Ref2	SRR5512338	Yes	Yes	No	Yes	No
NJAU307	GP83	Gossypium hirsutum	Gh.improved	GhImpUSO	USA	25851852	3.4	23192334	0.8971	Ref2	SRR5512339	Yes	Yes	No	Yes	No
NJAU308	ZhongYuan911	Gossypium hirsutum	Gh.improved	GhImpCHN	Yellow river in China	69925903	9.1	41336930	0.5912	Ref2	SRR5512340	Yes	Yes	No	Yes	No
NJAU309	Zhong89-1	Gossypium hirsutum	Gh.improved	GhImpCHN	Yellow river in China	31157648	4.1	29162518	0.936	Ref2	SRR5512341	Yes	Yes	No	Yes	No
NJAU310	Arcot436	Gossypium hirsutum	Gh.improved	GhImpUSO	USA	22181964	2.9	19349511	0.8723	Ref2	SRR5512343	Yes	Yes	No	Yes	No
NJAU311	Miscot78-27	Gossypium hirsutum	Gh.improved	GhImpUSO	USA	43435541	5.7	38064945	0.8764	Ref2	SRR5512345	Yes	Yes	No	Yes	No
NJAU312	E408	Gossypium hirsutum	Gh.improved	GhImpCHN	Yangzi river in China	31900000	4.2	33614330	0.949	Ref2	SRR5512347	Yes	Yes	No	Yes	No
NJAU313	SuLian8911	Gossypium hirsutum	Gh.improved	GhImpUSO	The Soviet Union	15508341	2	14141606	0.9119	Ref2	SRR5512348	Yes	Yes	No	Yes	No
NJAU314	KuCheT94-1	Gossypium hirsutum	Gh.improved	GhImpCHN	Xinjiang, CHN	14477448	1.9	12815276	0.8852	Ref2	SRR5512349	Yes	Yes	No	Yes	No
NJAU315	GP137	Gossypium hirsutum	Gh.improved	GhImpUSO	USA	27769166	3.6	24934025	0.8979	Ref2	SRR5512350	Yes	Yes	No	Yes	No
NJAU316	Su7036YuanYuan	Gossypium hirsutum	Gh.improved	GhImpCHN	Yangzi river in China	27963746	3.6	20833360	0.745	Ref2	SRR5512351	Yes	Yes	No	Yes	No
NJAU317	AC239	Gossypium hirsutum	Gh.improved	GhImpUSO	USA	58976731	7.7	50680198	0.8593	Ref2	SRR5512352	Yes	Yes	No	Yes	No
NJAU318	GP138	Gossypium hirsutum	Gh.improved	GhImpUSO	USA	66409662	8.7	61529284	0.9265	Ref2	SRR5512353	Yes	Yes	No	Yes	No
NJAU319	SJ1470	Gossypium hirsutum	Gh.improved	GhImpUSO	USSR (Uzbekistan)	16941265	1.47315	14714905	0.8686	Ref3	SRR1580652	No	Yes	No	Yes	No
NJAU320	Punctatum 3	Gossypium hirsutum	Gh.landrace	Ghlandrace	Mexico	33581091	2.92009	31562860	0.9399	Ref3	SRR1580653	No	Yes	No	Yes	No
NJAU321	Punctatum 5	Gossypium hirsutum	Gh.landrace	Ghlandrace	Mexico	63033417	5.48117	54929864	0.8714	Ref3	SRR1580654	No	Yes	No	Yes	No
NJAU322	Punctatum 12	Gossypium hirsutum landrace	Gh.landrace	Ghlandrace	Guatemala	100000000	8.69565	95518391	0.9516	Ref3	SRR1580655	No	Yes	No	Yes	No
NJAU323	Punctatum 14	Gossypium hirsutum landrace	Gh.landrace	Ghlandrace	Guatemala	85704579	7.45257	76968808	0.8981	Ref3	SRR1580656,SRR1580657,SRR1580658	No	Yes	No	No	No
NJAU324	Punctatum 25	Gossypium hirsutum landrace	Gh.landrace	Ghlandrace	Egypt	52045722	4.52571	45237321	0.8692	Ref3	SRR1580659	No	Yes	No	Yes	No
NJAU325	Punctatum 24	Gossypium hirsutum landrace	Gh.landrace	Ghlandrace	Guam	56312783	4.89676	50457841	0.896	Ref3	SRR1580660	No	Yes	No	Yes	No
NJAU326	Punctatum 31	Gossypium hirsutum landrace	Gh.landrace	Ghlandrace	Venezuela	53802365	4.67847	48701598	0.9052	Ref3	SRR1580661	No	Yes	No	Yes	No
NJAU327	Morrilli 2	Gossypium hirsutum landrace	Gh.landrace	Ghlandrace	Mexico	44251533	3.84796	39597754	0.8948	Ref3	SRR1580662	No	Yes	No	Yes	No
NJAU328	Morrilli 38	Gossypium hirsutum landrace	Gh.landrace	Ghlandrace	Mexico	54291578	4.72101	49302378	0.9081	Ref3	SRR1580663	No	Yes	No	Yes	No
NJAU329	Morrilli 45	Gossypium hirsutum landrace	Gh.landrace	Ghlandrace	Guatemala	60104790	5.2265	57742702	0.9607	Ref3	SRR1580664	No	Yes	No	Yes	No
NJAU330	Yucatanense 1	Gossypium hirsutum wild	Gh.landrace	Ghlandrace	Mexico	67586264	5.87707	59017527	0.8732	Ref3	SRR1580665	No	Yes	No	Yes	No
NJAU331	Yucatanense 3	Gossypium hirsutum wild	Gh.landrace	Ghlandrace	Mexico	56898874	4.94773	53281277	0.9364	Ref3	SRR1580666	No	Yes	No	Yes	No
NJAU332	Yucatanense 2	Gossypium hirsutum wild	Gh.landrace	Ghlandrace	Mexico	29650364	2.57829	18512261	0.6244	Ref3	SRR1580667	No	Yes	No	No	No
NJAU333	Yucatanense 5A	Gossypium hirsutum wild	Gh.landrace	Ghlandrace	Mexico	198000000	17.2174	187386449	0.9462	Ref3	SRR1580668,SRR1580669	No	Yes	Yes	Yes	No
NJAU334	Yucatanense 6	Gossypium hirsutum wild	Gh.landrace	Ghlandrace	Mexico	79353280	6.90029	71765875	0.9044	Ref3	SRR1580670,SRR1580671	No	Yes	No	Yes	No
NJAU335	Richmondi 7	Gossypium hirsutum landrace	Gh.landrace	Ghlandrace	Mexico	39944848	3.47347	37477708	0.9382	Ref3	SRR1580672	No	Yes	No	Yes	No
NJAU336	Richmondi 2	Gossypium hirsutum landrace	Gh.landrace	Ghlandrace	Mexico	58733104	5.10723	54411440	0.9264	Ref3	SRR1580673	No	Yes	No	No	No
NJAU337	Richmondi 3	Gossypium hirsutum landrace	Gh.landrace	Ghlandrace	Mexico	172000000	14.9565	150286178	0.8739	Ref3	SRR1580674,SRR1580675	No	Yes	Yes	Yes	No
NJAU338	Marie-galante 7	Gossypium hirsutum landrace	Gh.landrace	Ghlandrace	Guatemala	60433621	5.2551	56452182	0.9341	Ref3	SRR1580676	No	Yes	No	Yes	No
NJAU339	Marie-galante 17	Gossypium hirsutum landrace	Gh.landrace	Ghlandrace	Venezuela	53692652	4.66893	48340209	0.9003	Ref3	SRR1580677	No	Yes	No	No	No
NJAU340	Marie-galante 36	Gossypium hirsutum landrace	Gh.landrace	Ghlandrace	USA	54516697	4.74058	49526784	0.9085	Ref3	SRR1580678	No	Yes	No	Yes	No
NJAU341	Marie-galante 62	Gossypium hirsutum landrace	Gh.landrace	Ghlandrace	Brazil	53900015	4.68696	48257778	0.8953	Ref3	SRR1580679	No	Yes	No	Yes	No
NJAU342	Marie-galante 71	Gossypium hirsutum landrace	Gh.landrace	Ghlandrace	Colombia	70309095	6.11383	64183819	0.9129	Ref3	SRR1580680,SRR1580681,SRR1580682	No	Yes	No	Yes	No
NJAU343	Latifolium 1	Gossypium hirsutum landrace	Gh.landrace	Ghlandrace	Mexico	52950394	4.60438	47523717	0.8975	Ref3	SRR1580683	No	Yes	No	Yes	No
NJAU344	Latifolium 3	Gossypium hirsutum landrace	Gh.landrace	Ghlandrace	Mexico	57877550	5.03283	52961687	0.9151	Ref3	SRR1580684,SRR1580685,SRR1580686	No	Yes	No	Yes	No
NJAU345	Latifolium 13	Gossypium hirsutum landrace	Gh.landrace	Ghlandrace	Mexico	70041669	6.09058	65647735	0.9373	Ref3	SRR1580687,SRR1580688	No	Yes	No	Yes	No
NJAU346	Latifolium 39	Gossypium hirsutum landrace	Gh.landrace	Ghlandrace	Guatemala	69350258	6.03046	64751166	0.9337	Ref3	SRR1580689,SRR1580690	No	Yes	No	Yes	No
NJAU347	Latifolium 64	Gossypium hirsutum landrace	Gh.landrace	Ghlandrace	Guatemala	52166239	4.53619	49083757	0.9409	Ref3	SRR1580691,SRR1580692	No	Yes	No	Yes	No
NJAU348	Latifolium 161	Gossypium hirsutum landrace	Gh.landrace	Ghlandrace	Guatemala	53748456	4.67378	51961943	0.9668	Ref3	SRR1580693,SRR1580694	No	Yes	No	Yes	No
NJAU349	Latifolium 178	Gossypium hirsutum landrace	Gh.landrace	Ghlandrace	Mexico	93469045	8.12774	67514332	0.7223	Ref3	SRR1580695	No	Yes	No	Yes	No
NJAU350	Palmeri 5	Gossypium hirsutum landrace	Gh.landrace	Ghlandrace	Mexico	97227167	8.45454	92244504	0.9488	Ref3	SRR1580698	No	Yes	No	Yes	No
NJAU351	Palmeri 14	Gossypium hirsutum landrace	Gh.landrace	Ghlandrace	Unknow	56862496	4.94456	11474402	0.2018	Ref3	SRR1580699,SRR1580700	No	Yes	No	No	No
NJAU353	Unknown*	Gossypium barbadense	Gb.improved	GbImpII	USA	94655326	8.2309	82881192	0.8756	Ref3	SRR1580703,SRR1580704	No	Yes	No	Yes	Yes
NJAU354	5904И	Gossypium barbadense	Gb.improved	GbImpII	USSR (Turkmenistan)	38963726	3.38815	31504038	0.8085	Ref3	SRR1580705	No	Yes	No	No	No
NJAU355	8763И	Gossypium barbadense	Gb.improved	GbImpII	USSR (Turkmenistan)	29865659	2.59701	25779672	0.8632	Ref3	SRR1580706	No	Yes	No	Yes	No
NJAU356	910И	Gossypium barbadense	Gb.improved	GbImpII	USSR (Turkmenistan)	86342216	7.50802	78220684	0.9059	Ref3	SRR1580707,SRR1580708	No	Yes	No	Yes	No
NJAU357	Ba3119	Gossypium barbadense	Gb.improved	GbImpII	China	41482462	3.60717	36973784	0.8913	Ref3	SRR1580710	No	Yes	No	Yes	No
NJAU358	CCCP 1243	Gossypium barbadense	Gb.improved	GbImpII	USSR	99099271	8.61733	77743625	0.7845	Ref3	SRR1580711	No	Yes	No	Yes	Yes
NJAU359	CCCP B154 (91-486)	Gossypium barbadense	Gb.improved	GbImpII	USSR	62237246	5.41193	50292566	0.8081	Ref3	SRR1580713	No	Yes	No	Yes	No
NJAU360	CCCP B51	Gossypium barbadense	Gb.improved	GbImpII	USSR	75553513	6.56987	63853835	0.8451	Ref3	SRR1580714,SRR1580715	No	Yes	No	Yes	No
NJAU361	CCCP B9102	Gossypium barbadense	Gb.improved	GbImpII	USSR	33379077	2.90253	28745521	0.8612	Ref3	SRR1580716,SRR1580717	No	Yes	No	No	No
NJAU362	DJ-07-136	Gossypium barbadense	Gb.improved	GbImpII	USSR	34077136	2.96323	31356162	0.9202	Ref3	SRR1580719,SRR1580720	No	Yes	No	Yes	No
NJAU363	K388	Gossypium barbadense	Gb.improved	GbImpII	USSR	90805721	7.89615	71898454	0.7918	Ref3	SRR1580721,SRR1580722,SRR1580723	No	Yes	No	Yes	No
NJAU364	9899-I	Gossypium barbadense	Gb.improved	GbImpII	USSR (Uzbekistan)	50086279	4.35533	45523986	0.9089	Ref3	SRR1580724	No	Yes	No	Yes	No
NJAU365	Buhara ZTW	Gossypium barbadense	Gb.improved	GbImpII	USSR (Uzbekistan)	58535450	5.09004	53033004	0.906	Ref3	SRR1580725	No	Yes	No	Yes	No
NJAU366	VIR-29TV	Gossypium barbadense	Gb.improved	GbImpII	USSR (Uzbekistan)	75885346	6.59873	67087697	0.8841	Ref3	SRR1580726	No	Yes	No	No	No
NJAU367	Coastland R4-4	Gossypium barbadense	Gb.improved	GbImpII	USA	26155548	2.2744	22468082	0.859	Ref3	SRR1580728,SRR1580729	No	Yes	No	Yes	No
NJAU368	Ashimouni	Gossypium barbadense	Gb.improved	GbImpI	Egypt	9893764	0.860327	9216728	0.9316	Ref3	SRR1580730	No	Yes	No	No	No
NJAU369	Giza 29	Gossypium barbadense	Gb.improved	GbImpII	Egypt	50239631	4.36866	44028216	0.8764	Ref3	SRR1580732	No	Yes	No	Yes	No
NJAU370	Giza 36	Gossypium barbadense	Gb.improved	GbImpII	Egypt	56272252	4.89324	49622409	0.8818	Ref3	SRR1580733	No	Yes	No	Yes	No
NJAU371	Giza 67	Gossypium barbadense	Gb.improved	GbImpII	Egypt	131000000	11.3913	115841420	0.8854	Ref3	SRR1580734,SRR1580735	No	Yes	Yes	Yes	Yes
NJAU372	Giza 80	Gossypium barbadense	Gb.improved	GbImpII	Egypt	23944725	2.08215	21080807	0.8804	Ref3	SRR1580737	No	Yes	No	Yes	No
NJAU373	Karnak	Gossypium barbadense	Gb.improved	GbImpI	Egypt	22545886	1.96051	18854891	0.8363	Ref3	SRR1580738	No	Yes	No	No	No
NJAU374	Pima S-1	Gossypium barbadense	Gb.improved	GbImpII	USA	93563143	8.13593	71966803	0.7692	Ref3	SRR1580741,SRR1580742	No	Yes	No	Yes	Yes
NJAU375	Pima S-2	Gossypium barbadense	Gb.improved	GbImpII	USA	82072985	7.13678	68275841	0.8319	Ref3	SRR1580743,SRR1580744	No	Yes	No	Yes	No
NJAU376	Pima S-4	Gossypium barbadense	Gb.improved	GbImpII	USA	76696899	6.6693	57401335	0.7484	Ref3	SRR1580745,SRR1580746	No	Yes	No	Yes	No
NJAU377	Seabrook	Gossypium barbadense	Gb.improved	GbImpI	USA	49451366	4.30012	44072792	0.8912	Ref3	SRR1580747	No	Yes	No	Yes	No
NJAU378	Yuma	Gossypium barbadense	Gb.improved	GbImpI	USA	92981021	8.08531	82277684	0.8849	Ref3	SRR1580748	No	Yes	No	Yes	Yes
NJAU379	Sudan changrongmian	Gossypium barbadense	Gb.improved	GbImpI	Sudan	33019197	2.87123	26859761	0.8135	Ref3	SRR1580749,SRR1580750	No	Yes	No	No	No
NJAU380	West of Andes	Gossypium barbadense	Gb.improved	GbImpI	Peru	34449816	2.99564	27417364	0.7959	Ref3	SRR1580753,SRR1580754	No	Yes	No	Yes	No
NJAU381	Changrong 3#	Gossypium barbadense	Gb.improved	GbImpII	China	54387290	4.72933	45631824	0.839	Ref3	SRR1580755,SRR1580756	No	Yes	No	Yes	No
NJAU382	Changrong 5#	Gossypium barbadense	Gb.improved	GbImpII	China	34416685	2.99276	32464550	0.9433	Ref3	SRR1580757,SRR1580758	No	Yes	No	Yes	No
NJAU383	Hai7124	Gossypium barbadense	Gb.improved	GbImpII	China	88635678	7.70745	75712914	0.8542	Ref3	SRR1580759,SRR1580760	No	Yes	No	Yes	No
NJAU384	Hai 92-138	Gossypium barbadense	Gb.improved	GbImpII	China	22037415	1.9163	20077666	0.9111	Ref3	SRR1580761,SRR1580762	No	Yes	No	Yes	No
NJAU385	Junhai 1#	Gossypium barbadense	Gb.improved	GbImpII	China	83260635	7.24006	71303850	0.8564	Ref3	SRR1580763,SRR1580764	No	Yes	No	Yes	No
NJAU386	Shengli 1#	Gossypium barbadense	Gb.improved	GbImpII	China	37956564	3.30057	32041446	0.8442	Ref3	SRR1580765,SRR1580766	No	Yes	No	Yes	No
NJAU387	Tuhai 2#	Gossypium barbadense	Gb.improved	GbImpII	China	56369566	4.9017	51703604	0.9172	Ref3	SRR1580767	No	Yes	No	Yes	No
NJAU388	Yuejin 1#	Gossypium barbadense	Gb.improved	GbImpII	China	15779434	1.37212	14503318	0.9191	Ref3	SRR1580768	No	Yes	No	Yes	No
NJAU389	Yunnan 8040-2	Gossypium barbadense	Gb.improved	GbImpI	China	63094077	5.48644	49541224	0.7852	Ref3	SRR1580769	No	Yes	No	Yes	No
NJAU390	Xinhai 3#	Gossypium barbadense	Gb.improved	GbImpII	China	50462343	4.38803	41367301	0.8198	Ref3	SRR1580770,SRR1580771	No	Yes	No	Yes	No
NJAU391	Xinhai 5#	Gossypium barbadense	Gb.improved	GbImpII	China	22340937	1.94269	20658705	0.9247	Ref3	SRR1580772,SRR1580773	No	Yes	No	Yes	No
NJAU392	Xinhai 10#	Gossypium barbadense	Gb.improved	GbImpII	China	89776321	7.80664	70071737	0.7805	Ref3	SRR1580774,SRR1580775	No	Yes	No	Yes	No
NJAU393	Xinhai 11#	Gossypium barbadense	Gb.improved	GbImpII	China	16390678	1.42528	14565257	0.8886	Ref3	SRR1580776,SRR1580777	No	Yes	No	Yes	No
NJAU394	Xinhai 13#	Gossypium barbadense	Gb.improved	GbImpII	China	42913471	3.73161	33999300	0.7923	Ref3	SRR1580778,SRR1580779	No	Yes	No	Yes	No
NJAU395	Xinhai 16#	Gossypium barbadense	Gb.improved	GbImpII	China	70085621	6.0944	66320687	0.9463	Ref3	SRR1580780,SRR1580781,SRR1580782	No	Yes	No	Yes	No
NJAU396	Xinhai 21#	Gossypium barbadense	Gb.improved	GbImpII	China	48302111	4.20018	37097156	0.768	Ref3	SRR1580783,SRR1580784	No	Yes	No	Yes	No
NJAU397	Xinhai 25#	Gossypium barbadense	Gb.improved	GbImpII	China	18439842	1.60346	17245165	0.9352	Ref3	SRR1580785,SRR1580786	No	Yes	No	Yes	No
NJAU398	Xinhai 29#	Gossypium barbadense	Gb.improved	GbImpII	China	24348985	2.1173	21988899	0.9031	Ref3	SRR1580787,SRR1580788,SRR1580789	No	Yes	No	Yes	No
NJAU400	Xinhai 33#	Gossypium barbadense	Gb.improved	GbImpII	China	72173831	6.27599	66418049	0.9203	Ref3	SRR1580793,SRR1580794	No	Yes	No	No	No
NJAU401	Tanguis	Gossypium barbadense	Gb.improved	GbImpI	Peru	50328038	4.37635	43574746	0.8658	Ref3	SRR1580795	No	Yes	No	No	No
NJAU402	Gossypium purpurascens	Gossypium barbadense	Gb.improved	GbImpI	China	47958693	4.17032	42933587	0.8952	Ref3	SRR1580796,SRR1580797	No	Yes	No	No	No
PG1	GB-0067	Gossypium barbadense	Gb.improved	GbImpII	USA	140006455	12.1745	129394926	0.9319	Ref6	SRR1975550	No	Yes	No	No	No
PG2	GB-0074	Gossypium barbadense	Gb.improved	GbImpII	USA	1.7168e+08	14.9287	137352604	0.8355	Ref6	SRR1975551	No	Yes	No	No	No
PG3	GB-0236	Gossypium barbadense	Gb.improved	GbImpII	USA	2.18931e+08	19.0375	191058309	0.892	Ref6	SRR1975552	No	Yes	No	No	No
PG4	GB-0287	Gossypium barbadense	Gb.improved	GbImpII	USA	2.15656e+08	18.7527	206140479	0.9708	Ref6	SRR1975553	No	Yes	No	Yes	Yes
PG5	GB-0319	Gossypium barbadense	Gb.improved	GbImpI	USA	230125180	20.0109	218552828	0.9722	Ref6	SRR1975554	No	Yes	No	Yes	Yes
PG6	GB-0362	Gossypium barbadense	Gb.improved	GbImpII	USA	218242495	18.9776	206010678	0.9609	Ref6	SRR1975555	No	Yes	No	Yes	Yes
PG7	GB-0369	Gossypium barbadense	Gb.improved	GbImpII	USA	4.01367e+08	34.9015	382588613	0.9645	Ref6	SRR1975556	No	Yes	No	Yes	Yes
PG8	GB-0385	Gossypium barbadense	Gb.improved	GbImpII	USA	220480417	19.1722	210177875	0.9684	Ref6	SRR1975557	No	Yes	No	Yes	Yes
PG9	GB-0398	Gossypium barbadense	Gb.improved	GbImpII	USA	2.07949e+08	18.0825	198368749	0.9932	Ref6	SRR1975558	No	Yes	No	Yes	Yes
PG10	GB-0411	Gossypium barbadense	Gb.improved	GbImpII	USA	233668687	20.319	213084937	0.9681	Ref6	SRR1975559	No	Yes	Yes	Yes	No
PG11	GB-0414	Gossypium barbadense	Gb.improved	GbImpII	USA	189426899	16.4719	181310661	0.969	Ref6	SRR1975560	No	Yes	No	Yes	Yes
PG12	GB-0427	Gossypium barbadense	Gb.improved	GbImpII	USA	191446308	16.6475	184623572	0.9762	Ref6	SRR1975561	No	Yes	No	Yes	Yes
PG13	GB-0618	Gossypium barbadense	Gb.improved	GbImpII	USA	1.87286e+08	16.2857	181592533	0.9696	Ref6	SRR1975562	No	Yes	No	Yes	Yes
PG14	DeltaPine-340	Gossypium barbadense	Gb.improved	GbImpII	USA	352131956	30.6202	316314261	0.9241	Ref6	SRR1975563	No	Yes	No	Yes	Yes
PG15	Phytogen-76	Gossypium barbadense	Gb.improved	GbImpII	USA	2.52231e+08	21.9331	241962784	0.9708	Ref6	SRR1975564	No	Yes	No	Yes	Yes
PG16	3-79	Gossypium barbadense	Gb.improved	GbImpII	USA	1.88422e+08	16.3845	391559328	0.9472	Ref6	SRR1536370	No	Yes	No	Yes	Yes
PG17	AD3	Gossypium tomentosum	Outgroup	Outgroup	Hawaii	1.90298e+08	16.5477	183449889	0.9666	Ref6	SRR1975565	No	Yes	No	No	No
PG18	AD4	Gossypium mustelinum	Outgroup	Outgroup	Brazil	195629306	17.0112	185604833	0.9515	Ref6	SRR1975566	No	Yes	No	No	No
PG19	AD5	Gossypium darwinii	Outgroup	Outgroup	Galapagos	193175742	16.7979	185713336	0.964	Ref6	SRR1975567	No	Yes	No	No	No
PG20	AD6 (TX-2263)	Gossypium ekmanianum	Outgroup	Outgroup	Dominican	151029592	13.133	146357567	0.9712	Ref6	SRR1975568	No	Yes	No	No	No
PG21	AD7	Gossypium stephensii	Outgroup	Outgroup	USA	121005104	10.5222	117515584	0.9802	Ref6	SRR1975569	No	Yes	Yes	No	No
PG22	DeltaPine-5690	Gossypium hirsutum	Gh.improved	GhImpUSO	USA	205931589	17.9071	203151415	0.9889	Ref6	SRR1975548	No	Yes	Yes	Yes	No
PG23	TX-2094	Gossypium hirsutum wild	Gh.landrace	Ghlandrace	USA	195872976	17.0324	192141823	0.9829	Ref6	SRR1975549	No	Yes	Yes	Yes	No
PG24	Pearl1B	Gossypium hirsutum	Gh.landrace	Ghlandrace	USA	161883847	14.0769	156783011	0.971	Ref6	SRR1975570	No	Yes	Yes	Yes	No
PG25	TX-0231	Gossypium hirsutum	Gh.landrace	Ghlandrace	USA	421385958	36.6423	416041207	0.9661	Ref6	SRR1536369	No	Yes	Yes	Yes	No
PG26	Tamcot Sphinx	Gossypium hirsutum	Gh.improved	GhImpUSO	USA	3.81197e+08	33.1476	377521341	0.9712	Ref6	SRR1536368	No	Yes	Yes	Yes	No
PG27	Stoneville474	Gossypium hirsutum	Gh.improved	GhImpUSO	USA	417401921	36.2958	413184669	0.9692	Ref6	SRR1536367	No	Yes	Yes	Yes	No
PG28	SureGrow747	Gossypium hirsutum	Gh.improved	GhImpUSO	USA	438325136	38.1152	435416786	0.9706	Ref6	SRR1536366	No	Yes	Yes	Yes	No
PG29	Coker312	Gossypium hirsutum	Gh.improved	GhImpUSO	USA	385250744	33.5001	381848457	0.973	Ref6	SRR1536365	No	Yes	Yes	Yes	No
PG30	Fibermax832	Gossypium hirsutum	Gh.improved	GhImpUSO	USA	396671992	34.4932	388946392	0.9665	Ref6	SRR1536364	No	Yes	Yes	Yes	No
PG31	M-240 RNR	Gossypium hirsutum	Gh.improved	GhImpUSO	USA	4.34838e+08	37.812	433322666	0.9729	Ref6	SRR1536363	No	Yes	Yes	No	No
PG32	Paymaster HS26	Gossypium hirsutum	Gh.improved	GhImpUSO	USA	4.41255e+08	38.37	430090840	0.9747	Ref6	SRR1534950	No	Yes	Yes	Yes	No
PG33	PD-1 WGS	Gossypium hirsutum	Gh.improved	GhImpUSO	USA	3.97917e+08	34.6015	394962527	0.9718	Ref6	SRR1534918	No	Yes	Yes	Yes	No
PG34	Gossypium hirsutum cv. Sealand542	Gossypium hirsutum	Gh.improved	GhImpUSO	USA	4.17043e+08	36.2646	415802677	0.9746	Ref6	SRR1534862	No	Yes	Yes	Yes	No
PG35	Gossypium hirsutum cv. TM-1	Gossypium hirsutum	Gh.improved	GhImpUSO	USA	399815961	34.7666	404504217	0.9898	Ref6	SRR1534688	No	Yes	Yes	Yes	No
D6_S1	G. gossypioides	Gossypium gossypioides	Diploid	Outgroup	Mexico	140280381	35.0701	118809850	0.7751	Ref8	SRR3560148	No	No	Yes	No	No
D6_S2	G. gossypioides	Gossypium gossypioides	Diploid	Outgroup	Mexico	189698508	47.4246	158563615	0.7638	Ref8	SRR3560149	No	No	Yes	No	No
B_S1	G. anomalum	Gossypium anomalum	Diploid	Outgroup	Cape Verde Islands	145616681	21.5728	99795473	0.6539	Ref8	SRR3560153	No	No	Yes	No	No
B_S2	G. anomalum	Gossypium anomalum	Diploid	Outgroup	Cape Verde Islands	128027739	18.9671	88452443	0.6589	Ref8	SRR3560155	No	No	Yes	No	No
K1_S1	G. exiguum	Gossypium exiguum	Diploid	Outgroup	Australia	251642774	19.5831	77012193	0.3025	Ref8	SRR3560141	No	No	Yes	No	No
K1_S2	G. exiguum	Gossypium exiguum	Diploid	Outgroup	Australia	211379615	16.4498	66017442	0.3092	Ref8	SRR3560142	No	No	Yes	No	No
K1_S3	G. exiguum	Gossypium exiguum	Diploid	Outgroup	Australia	206861936	16.0982	63626800	0.3043	Ref8	SRR3560144	No	No	Yes	No	No
Gb_PimaS6_S1	G. barbadense Pima S6	Gossypium barbadense	Gb.improved	GbImpII	USA	185577056	16.1371	158830888	0.8068	Ref8	SRR3560170	No	No	Yes	No	No
Gb_PimaS6_S2	G. barbadense Pima S6	Gossypium barbadense	Gb.improved	GbImpII	USA	337641767	26.2756	297050020	0.8361	Ref8	SRR3560171	No	No	Yes	No	No
Gb_PimaS6_S3	G. barbadense Pima S6	Gossypium barbadense	Gb.improved	GbImpII	USA	247148767	19.2334	220567030	0.8476	Ref8	SRR3560172	No	No	Yes	No	No
L7	Gh.richmondi	Gossypium hirsutum	Gh.landrace	Ghlandrace	Mexico	526033470	68.6131	519359884	0.9641	In this study	SRR10241570	No	No	Yes	No	No
L8	Gh.yucatanense	Gossypium hirsutum	Gh.landrace	Ghlandrace	Mexico	556861113	72.6341	545339642	0.978	In this study	SRR10241572	No	No	Yes	No	No
L9	Gh.morrilli	Gossypium hirsutum	Gh.landrace	Ghlandrace	Mexico	483624906	63.0815	476244578	0.9835	In this study	SRR10237202	No	No	Yes	No	No
Gh_latifolium_S1	Gh.latifolium T101	Gossypium hirsutum	Gh.landrace	Ghlandrace	Mexico	138185010	12.0161	135823731	0.9736	Ref8	SRR3560109	No	No	Yes	No	No
Gh_latifolium_S2	Gh.latifolium T101	Gossypium hirsutum	Gh.landrace	Ghlandrace	Mexico	126930432	11.0374	124038959	0.9659	Ref8	SRR3560110	No	No	Yes	No	No
Gh_latifolium_S3	Gh.latifolium T101	Gossypium hirsutum	Gh.landrace	Ghlandrace	Mexico	131429733	11.4287	129097595	0.9721	Ref8	SRR3560121	No	No	Yes	No	No
Gh_marie_S0	Gh.marie-galante T246	Gossypium hirsutum	Gh.landrace	Ghlandrace	Mexico	126515991	11.0014	122672566	0.9616	Ref8	SRR3560165	No	No	Yes	No	No
Gh_marie_S1	Gh.marie-galante T246	Gossypium hirsutum	Gh.landrace	Ghlandrace	Mexico	132504552	11.5221	127781588	0.9563	Ref8	SRR3560176	No	No	Yes	No	No
Gh_morillii_S1	Gh.morillii T171	Gossypium hirsutum	Gh.landrace	Ghlandrace	Mexico	136824439	11.8978	131124946	0.9513	Ref8	SRR3560132	No	No	Yes	No	No
Gh_morillii_X2	Gh.morrillii T293	Gossypium hirsutum	Gh.landrace	Ghlandrace	Mexico	134918120	11.732	129354163	0.9479	Ref8	SRR3560204	No	No	Yes	No	No
Gh_palmeri_S1	Gh.palmeri T326	Gossypium hirsutum	Gh.landrace	Ghlandrace	Mexico	124031562	10.7854	123434302	0.9864	Ref8	SRR3560111	No	No	Yes	No	No
Gh_palmeri_S2	Gh.palmeri T326	Gossypium hirsutum	Gh.landrace	Ghlandrace	Mexico	118962515	10.3446	116617841	0.9701	Ref8	SRR3560112	No	No	Yes	No	No
Gh_palmeri_S3	Gh.palmeri T326	Gossypium hirsutum	Gh.landrace	Ghlandrace	Mexico	127133946	11.0551	124817742	0.972	Ref8	SRR3560200	No	No	Yes	No	No
Gh_palmeri_X1	Gh.palmeri T347	Gossypium hirsutum	Gh.landrace	Ghlandrace	Mexico	122522884	10.6542	117087187	0.9445	Ref8	SRR3560113	No	No	Yes	No	No
Gh_palmeri_X2	Gh.palmeri T347	Gossypium hirsutum	Gh.landrace	Ghlandrace	Mexico	121108544	10.5312	113242554	0.9213	Ref8	SRR3560114	No	No	Yes	No	No
Gh_palmeri_X3	Gh.palmeri T347	Gossypium hirsutum	Gh.landrace	Ghlandrace	Mexico	119529987	10.3939	114132852	0.9432	Ref8	SRR3560115	No	No	Yes	No	No
Gh_punctatum_S1	Gh.punctatum T45	Gossypium hirsutum	Gh.landrace	Ghlandrace	Mexico	134386013	11.6857	134055590	0.9766	Ref8	SRR3560119	No	No	Yes	No	No
Gh_punctatum_S2	Gh.punctatum T45	Gossypium hirsutum	Gh.landrace	Ghlandrace	Mexico	139985912	12.1727	139967217	0.9832	Ref8	SRR3560120	No	No	Yes	No	No
Gh_punctatum_S3	Gh.punctatum T45	Gossypium hirsutum	Gh.landrace	Ghlandrace	Mexico	112617388	9.79282	112551477	0.9788	Ref8	SRR3560122	No	No	Yes	No	No
Gh_richmondii_S1	Gh.richmondii T463	Gossypium hirsutum	Gh.landrace	Ghlandrace	Mexico	145386183	12.6423	144661945	0.9843	Ref8	SRR3560123	No	No	Yes	No	No
Gh_richmondii_X3	Gh.richmondii T18	Gossypium hirsutum	Gh.landrace	Ghlandrace	Mexico	147547056	12.8302	132971362	0.8902	Ref8	SRR3560166	No	No	Yes	No	No
Gh_Sealand_S3	Gh.Sealand 883	Gossypium hirsutum	Gh.landrace	Ghlandrace	USA	167969378	14.606	174341847	0.9774	Ref8	SRR5441674	No	No	Yes	No	No
TM1_S4	Gh.Delta TM-1	Gossypium hirsutum	Gh.improved	GhImpUSO	USA	130797296	11.3737	86337673	0.6503	Ref8	SRR5441677	No	No	Yes	No	No
TM1_S5	Gh.Delta TM-1	Gossypium hirsutum	Gh.improved	GhImpUSO	USA	134543332	11.6994	97737196	0.7163	Ref8	SRR5441678	No	No	Yes	No	No
Gh_Pay_S2	Gh.Plains Paymaster HS200	Gossypium hirsutum	Gh.improved	GhImpUSO	USA	120282194	10.4593	112519160	0.9254	Ref8	SRR3560168	No	No	Yes	No	No
NJAU188	ZhongMianSuo12-2	Gossypium hirsutum	Gh.improved	GhImpCHN	Henan, CHN	455414812	59.4019	448221498	0.9842	Ref2	SRR5512453	No	No	Yes	No	No
NJAU48	86_1	Gossypium hirsutum	Gh.improved	GhImpCHN	China	484252876	63.1634	476433569	0.9839	Ref2	SRR5512447	No	No	Yes	No	No
NJAU66	DES926	Gossypium hirsutum	Gh.improved	GhImpCHN	USA	96019961	12.5243	88953937	0.9264	Ref2	SRR5512369	No	No	Yes	No	No
Giza_45	Giza 45	Gossypium barbadense	Gb.improved	GbImpI	Egypt	472024767	61.5684	454217883	0.9502	Ref9	SRR7887423	No	No	Yes	No	No
Coastland_R4-4	Coastland_R4-4	Gossypium barbadense	Gb.improved	GbImpI	USA	491366988	64.0913	474063564	0.9551	Ref9	SRR7887420	No	No	Yes	No	No
Pima_S-4	Pima_S 4	Gossypium barbadense	Gb.improved	GbImpII	USA	526736565	68.7048	507611070	0.954	Ref9	SRR7887413	No	No	Yes	No	No
Junhai_1	Junhai 1	Gossypium barbadense	Gb.improved	GbImpII	China	484636368	63.2134	466883103	0.9546	Ref9	SRR7887422	No	No	Yes	No	No
Xinhai_14	Xinhai 14	Gossypium barbadense	Gb.improved	GbImpII	China	412148630	53.7585	397218148	0.9576	Ref9	SRR7887411	No	No	Yes	No	No
Xinhai_25	Xinhai 25	Gossypium barbadense	Gb.improved	GbImpII	China	521690691	68.0466	499168571	0.9479	Ref9	SRR7887410	No	No	Yes	No	No
Punctatum_25	Punctatum 25	Gossypium hirsutum	Gh.landrace	Ghlandrace	Mexico	494708056	64.5271	485221045	0.9755	Ref9	SRR7887417	No	No	Yes	No	No
Yucatanense_6	Yucatanense 6	Gossypium hirsutum	Gh.landrace	Ghlandrace	Mexico	466399479	60.8347	454906306	0.9707	Ref9	SRR7887415	No	No	Yes	No	No
latifolium_13	latifolium 13	Gossypium hirsutum	Gh.landrace	Ghlandrace	Mexico	463996742	60.5213	454122636	0.9698	Ref9	SRR7887419	No	No	Yes	No	No
CIR_12	CIR 12	Gossypium hirsutum	Gh.improved	GhImpCHN	Henan, CHN	452497253	59.0214	448222206	0.9842	Ref9	SRR7887414	No	No	Yes	No	No
Table Notes:
aNote that the BYU accessions is based on the phylogenetic tree and PCA to distinguish between landraces and cultivars.
bThe AD1 and AD2 allotetraploid cotton genome predicted size is ~2300 megabases (Mb). Depth (x) was calculated as the total bases of clean reads divided by 2300 Mb. The Gossypium arboretum (A2) and Gossypium davidsonii (D3, D6) genome predicted size is ~1700 Mb and ~800 Mb, respectively. The Gossypium anomalum (B1) and Gossypium exiguum (K1) genome predicted size is ~2600 Mb and ~1400 Mb, respect…
cThe 890 Gossypium hirsutum accessions were used for GWAS analysis.
dThe 1,913 cotton species accessions were used for SNP variation analysis.
eThe 742 cotton species (192 Gb accessions, 251 Ghlandrace, 240 GhImpUSO, 30 GhImpCHN accessions, 10 diploid species, 19 AD3-AD7 tetraploid ) accessions were used for SV variation analysis.
fThe 1,581 G. hirsutum (251 Ghlandraces, 424 GhImpUSO accessions, 906 GhImpCHN accessions) and 226 G. barbadense accessions were used for Ghpan-genome and Gbpan-genome construction.
gThe 1,020 G. hirsutum (211 Ghlandraces, 215 GhImpUSO accessions, 594 GhImpCHN accessions) and 177 G. barbadense accessions were used for PAV analysis.
#Data source:
1. Wang M, Tu L, Lin M, Lin Z, Wang P, Yang Q, Ye Z, Shen C, Li J, Zhang L, et al. Asymmetric subgenome selection and cis-regulatory divergence during cotton domestication. Nat Genet. 2017;49:579-587.
2. Fang L, Wang Q, Hu Y, Jia Y, Chen J, Liu B, Zhang Z, Guan X, Chen S, Zhou B, et al. Genomic analyses in cotton identify signatures of selection and loci associated with fiber quality and yield traits. Nat Genet. 2017;49:1089-1098.
3. Fang L, Gong H, Hu Y, Liu C, Zhou B, Huang T, Wang Y, Chen S, Fang DD, Du X, et al. Genomic insights into divergence and dual domestication of cultivated allotetraploid cottons. Genome Biol. 2017;18:33.
4. Ma Z, He S, Wang X, Sun J, Zhang Y, Zhang G, Wu L, Li Z, Liu Z, Sun G, et al. Resequencing a core collection of upland cotton identifies genomic variation and loci influencing fiber quality and yield. Nat Genet. 2018;50:803-813.
5. Wen T, Wu M, Shen C, Gao B, Zhu, Zhang X, You C, Lin Z. Linkage and association mapping reveals the genetic basis of brown fibre (Gossypium hirsutum). Plant Biotechnol J. 2018;16, : 1654-1666.
6. Page JT, Liechty ZS, Alexander RH, Clemons K, Hulse-Kemp AM, Ashrafi H, Van Deynze A, Stelly DM, Udall JA. DNA Sequence Evolution and Rare Homoeologous Conversion in Tetraploid Cotton. PLoS Genet. 2016;12:e1006012.
7. Yuan D, Grover CE, Hu G, Pan M, Miller ER, Conover JL, Hunt SP, Udall JA, Wendel JF. Parallel and Intertwining Threads of Domestication in Allopolyploid Cotton (2021).
8. PRJNA321738: Various Gossypium species and G. hirsutum lines Raw sequence reads (2016).
9. Hu Y, Chen J, Fang L, Zhang Z, Ma W, Niu Y, Ju L, Deng J, Zhao T, Lian J, et al. Gossypium barbadense and Gossypium hirsutum genomes provide insights into the origin and evolution of allotetraploid cotton. Nat Genet. 2019;51:739-748.

## Sheet: Table S2
Supplementary Table 2. Summary of SNP filtering in 1,913 G. hirsutum, G. barbadense and other Gossypium species accessions for each chromosome.
Chr	Bi-allele SNPs	Filter1 SNP (MAF >= 0.001 & Missing <= 0.8)	Filter2 SNP (MAF >= 0.01 & MAF <= 0.99)	Core SNPs (At least five homozygote)
Ghir_A01	5894029	3426790	1329266	1028888
Ghir_A02	5551910	3108099	1231310	932540
Ghir_A03	5476787	3185927	1257296	969668
Ghir_A04	4277075	2461850	929391	700915
Ghir_A05	4967891	2774515	1116232	868723
Ghir_A06	6362116	3784121	1574280	987401
Ghir_A07	4857035	2644801	1035020	807957
Ghir_A08	5893498	3403382	1420424	1004789
Ghir_A09	4047645	2270434	922285	721750
Ghir_A10	5874826	3401500	1359651	1021729
Ghir_A11	6047862	3487737	1403964	1020561
Ghir_A12	5292430	2967624	1182994	920711
Ghir_A13	5528925	3189157	1385802	1089247
Ghir_D01	3940400	1802260	729100	568203
Ghir_D02	4424278	2039766	824266	649684
Ghir_D03	3263751	1460659	615344	476252
Ghir_D04	3378601	1541311	628802	487270
Ghir_D05	3620455	1650152	663045	495285
Ghir_D06	4032392	1815804	749641	592931
Ghir_D07	3522648	1606134	636591	502911
Ghir_D08	4406161	2285316	754098	602181
Ghir_D09	3132148	1494128	604785	494866
Ghir_D10	4174730	1962522	838186	647868
Ghir_D11	4321231	1973259	803985	613377
Ghir_D12	3561096	1628544	636627	510305
Ghir_D13	3828267	1719183	690438	530485
Sum	119678187	63084975	25322823	19246497
Note: The SNPs location on Scaffold sequences was not accounted for and the following table the same criteria.

## Sheet: Table S3
Supplementary Table 3. Summary of InDels filtering in 1,913 accessions for each chromosome.
Chr	Bi-allele InDels	InDels (MAF >= 0.001 & Missing <= 0.8 & length <= 20bp)	Core InDels (MAF >= 0.01)
Ghir_A01	516707	493075	213932
Ghir_A02	473396	452082	190626
Ghir_A03	493821	471221	210169
Ghir_A04	376601	359728	156330
Ghir_A05	577840	549975	238795
Ghir_A06	545611	520329	236905
Ghir_A07	484896	462016	202723
Ghir_A08	540269	515601	232876
Ghir_A09	427686	407188	179368
Ghir_A10	553847	528137	234706
Ghir_A11	606663	577750	256606
Ghir_A12	511552	487339	215305
Ghir_A13	505943	482456	215151
Ghir_D01	433200	409806	155318
Ghir_D02	479186	454161	171242
Ghir_D03	359568	341124	126659
Ghir_D04	370059	351002	130468
Ghir_D05	491383	462576	170132
Ghir_D06	441923	419467	154404
Ghir_D07	429298	405134	154219
Ghir_D08	474970	449427	167041
Ghir_D09	388748	366793	141157
Ghir_D10	483842	458121	174890
Ghir_D11	524979	496301	185379
Ghir_D12	432310	408291	152194
Ghir_D13	430134	407849	148530
Sum	12354432	11736949	4815125

## Sheet: Table S4
Supplementary Table 4. Summary of SNP filtering in 1,623 G. hirsutum accessions for each chromosome.
Chr	Bi-allele SNPs	Filter1 SNP (MAF >= 0.001 & Missing <= 0.8)	Filter2 SNP (MAF >= 0.01 & MAF <= 0.99)	Core SNPs (At least five homozygote)
Ghir_A01	3247522	1908114	644097	487512
Ghir_A02	3068094	1622794	547073	393456
Ghir_A03	3015947	1682326	589785	439533
Ghir_A04	2307501	1276774	383219	266749
Ghir_A05	2770253	1512844	581008	452194
Ghir_A06	3487700	2047385	865612	684274
Ghir_A07	2756077	1514796	508382	385304
Ghir_A08	3314255	1870181	689980	524902
Ghir_A09	2250675	1186970	435806	330664
Ghir_A10	3275625	1945068	719929	565647
Ghir_A11	3383872	1929921	749231	576992
Ghir_A12	3156295	1668002	577831	440612
Ghir_A13	3144369	1804885	750357	598312
Ghir_D01	1692465	1005840	395038	309906
Ghir_D02	1850458	1017264	374986	277969
Ghir_D03	1363209	769602	280105	216418
Ghir_D04	1336876	737664	271886	197850
Ghir_D05	1783811	977162	336549	236006
Ghir_D06	1646802	927188	374255	283173
Ghir_D07	1509949	866937	335073	262332
Ghir_D08	2368339	1416159	399628	315060
Ghir_D09	1449141	795161	304253	237410
Ghir_D10	1833087	1113829	444490	341170
Ghir_D11	1852720	1029574	402497	288016
Ghir_D12	1502793	815068	286740	219231
Ghir_D13	1552155	846974	301027	216053
Sum	60919990	34288482	12548837	9546745

## Sheet: Table S5
Supplementary Table 5. Summary of SNP and InDel filtering in 261 G. barbadense accessions for each chromosome.
Chr	Gb Core SNPs	Gb Core InDel	GbImpI Core SNPs	GbImpI Core InDels	GbImpII Core SNPs	GbImpII Core InDels
Gbar_A01	744342	51947	948454	71011	729371	56101
Gbar_A02	452640	28968	877572	65911	330645	25822
Gbar_A03	418745	30190	913599	70093	380210	30020
Gbar_A04	295818	21399	617579	42404	277475	22269
Gbar_A05	293509	29660	703783	68173	260270	30708
Gbar_A06	661119	45302	1076990	80322	570468	44469
Gbar_A07	496481	34334	828088	70696	313169	26848
Gbar_A08	541988	39764	963841	72113	489719	39942
Gbar_A09	273213	22272	616643	51905	248335	22551
Gbar_A10	458794	35668	845706	63618	404998	35959
Gbar_A11	397236	33137	887758	75955	356726	34202
Gbar_A12	268575	22227	724255	57507	218632	20753
Gbar_A13	378840	28262	725833	54393	345015	29090
Gbar_D01	253135	25548	491207	50960	213146	24551
Gbar_D02	278625	29454	511509	50007	238189	28657
Gbar_D03	156565	17372	337768	33175	130568	16791
Gbar_D04	203051	20146	428840	44498	177079	19478
Gbar_D05	243794	27835	445000	53246	219112	26910
Gbar_D06	173086	16672	391462	36706	160590	18356
Gbar_D07	192540	19239	413329	47320	137555	16882
Gbar_D08	299488	26902	532609	57496	193598	21389
Gbar_D09	202353	21971	429033	47941	180386	21730
Gbar_D10	251033	26271	521207	56544	212973	25441
Gbar_D11	306399	36274	531523	61687	278616	36178
Gbar_D12	227420	21883	438267	47092	182824	20459
Gbar_D13	176466	18950	432848	43468	156856	18675
Sum	8645255	731647	16634703	1474241	7406525	714231
Note: The bi-allele, missing rate less than 80%, MAF > 0.05, and each mean calling depth more than 5× of SNPs and InDels were selected as Core genotyping.

## Sheet: Table S6
Supplementary Table 6. The SNP and InDel annotation of subpopulation.
Group	SNPs	downstream	exonic	exonic;splicing	intergenic	intronic	splicing	upstream	upstream;downstream	3‘ UTR	5‘ UTR	5' UTR; 3' UTR	non SNV	stopgain	stoploss	syn SNV	unknown
Total (1,913)	19246497	665783	315404	119	16916282	607301	2053	869678	131686	135820	84447	397	195883	4845	812	113629	354
Gh cultivars (1623)	9546748	343663	179665	71	8047810	335212	1142	448709	70274	73910	46059	229	111686	2538	512	64792	208
Gh landrace (256)	9265438	331680	172718	70	7782328	322141	1079	432640	67460	71514	44529	226	107143	2403	489	64794	201
Gh USO Improved (438)	4766399	183784	103126	40	3946394	189798	612	238937	38482	40088	25017	121	63008	1299	278	38455	126
Gh CHN Improved (929)	3761448	134274	89208	32	3135298	152656	522	169788	27328	31821	20409	112	52853	1092	229	34950	116
Gb cultivars (261)	19473033	617239	316146	104	16862559	575524	1937	789898	112206	119698	77382	340	177474	4482	687	133291	316
GbImpI (94)	18470594	602728	297728	102	15936587	550857	1864	776837	111591	116434	75527	339	86488	2605	261	208169	307
GbImpII (167 )	16127646	505536	266827	94	13976202	475088	1590	641599	91978	103089	65341	302	159693	3712	659	102590	267
Group	InDels	downstream	exonic	exonic;splicing	intergenic	intronic	splicing	upstream	upstream;downstream	3’ UTR	5’ UTR	5' UTR; 3' UTR	frameshift deletion	frameshift insertion	nonframeshift deletion	nonframeshift insertion	stop
Total (1,913)	4815125	345079	31661	17	3563218	262657	1185	493651	84435	60426	53207	191	11997	11333	4065	2880	736
Gh cultivars (1,623)	3971277	295854	27238	16	2817025	231561	1112	423997	73663	52641	48008	162	9613	10754	3228	2693	595
Gh landrace (256)	3744299	252454	28815	22	2737231	215663	919	354482	58710	51341	44510	152	13194	8846	4427	2677	680
Gh USO Improved (438)	1672195	118419	12807	5	1207185	95674	565	171491	29631	18877	17483	58	3928	5870	1071	1261	293
Gh CHN Improved (929)	1726445	130738	14826	8	1221293	94830	727	191527	35321	18939	18185	51	3199	7830	756	1117	287
Gb cultivars (261)	3366481	238553	26455	16	2439333	183387	1088	341689	59276	40797	35772	115	8699	10904	2670	2359	599
GbImpI (94)	3376237	243688	26607	17	2432095	184214	1088	349755	60797	41602	36259	115	8277	10987	2976	2725	572
GbImpII (167 )	3477680	265964	25734	20	2442092	204420	1149	381567	66073	47426	43092	143	8934	10838	2941	2432	598
Note: The SNPs and InDels calling in 261 G. barbadense accessions aligned to the TM-1 reference genome.

## Sheet: Table S7
Supplementary Table 7. The number of structural variations filtered by four steps in each subpopulation.
Step1: Raw filter LowQual and IMPRECISE breakpoints
Type	Core set	Gh accession	Ghlandrace	GhImproved	Gb Acc	GbImpI	GbImpII	Outgroup
DEL	216243	127265	117166	39167	96763	70566	88215	147793
DUP	15160	9891	8960	3324	6662	4344	5912	7061
INV	4483	2713	2360	1092	3890	1574	2044	2671
TRA	9927	6474	5327	4137	16985	5458	4815	13616
Step2: Raw filter LowQual and IMPRECISE breakpoints && SR >=3 in chromosome
Type	Core set	Gh accession	Ghlandrace	GhImproved	Gb Acc	GbImpI	GbImpII	Outgroup
DEL	179205	104259	96323	31129	79293	51485	73008	113460
DUP	9756	6406	5751	2349	4366	2795	4039	4661
INV	3039	1884	1599	798	2516	1001	1414	1704
TRA	7245	4712	3808	3151	12880	4034	3601	10432
Step3: Raw filter LowQual and IMPRECISE breakpoints && SR >= 3 && Len [50bp, 1Mb] in chromosome
Type	Core set	Gh accession	Ghlandrace	GhImproved	Gb Acc	GbImpI	GbImpII	Outgroup
DEL	75206	48715	44344	16084	32534	18160	31130	46458
DUP	8862	5914	5306	2122	3778	2429	3585	4191
INV	1482	948	793	418	1229	394	678	868
TRA	638	436	355	302	1329	415	330	1188
Step4: Raw filter LowQual and IMPRECISE breakpoints && SR >=3 && Len [50bp, 1Mb] && MAF >= 0.01 in chromosome
Type	Core set	Gh accession	Ghlandrace	GhImproved	Gb Acc	GbImpI	GbImpII	Outgroup
DEL	32099	22340	9933	7029	13982	NA	NA	15484
DUP	7576	5146	4766	1721	3252	NA	NA	3718
INV	1112	724	615	310	877	NA	NA	613
TRA	357	240	188	167	504	NA	NA	412
Step1: filtering the 'LowQual' and 'IMPRECISE' breakpoints from raw vcf file
Step2: filtering the duplicated loci and breakpoint of spilt-read (SR) supporting reads more than 3 in vcf file
Step3: filtering the length <= 50 bp and Length >= 1 Mb
Step4: filtering MAF <= 0.01 in population

## Sheet: Table S8
Supplementary Table 8. Summary of copy number variations for each chromosome in different subpopulation.
Chr	Ghgroup (n = 521)	Ghlandrace (n = 251 )	GhImpUSO (n = 240 )	GhImpCHN (n = 30 )	GbImp (n = 192 )
Ghir_A01	4832	4981	3363	2042	4076
Ghir_A02	4053	4620	3067	1764	2973
Ghir_A03	4041	4426	2998	1838	3312
Ghir_A04	3605	3836	2652	1571	2796
Ghir_A05	3819	4189	3039	2139	2887
Ghir_A06	4885	5376	3596	2211	3454
Ghir_A07	3414	3869	2682	1641	2617
Ghir_A08	4311	4816	3453	2223	3804
Ghir_A09	2890	3227	2265	1526	2234
Ghir_A10	4394	4935	3140	1931	3352
Ghir_A11	5038	5402	3669	2336	3143
Ghir_A12	4009	4358	3381	1983	3189
Ghir_A13	4196	4377	3255	1730	3950
Ghir_D01	1717	1813	1386	877	1535
Ghir_D02	1727	1881	1479	982	1556
Ghir_D03	1311	1441	1010	653	995
Ghir_D04	1433	1575	1100	696	1332
Ghir_D05	2020	2003	1862	1412	2121
Ghir_D06	1773	1920	1455	954	6039
Ghir_D07	1604	1671	1306	931	5597
Ghir_D08	1879	1980	1556	1134	6574
Ghir_D09	1463	1596	1221	982	5181
Ghir_D10	2097	2240	1637	1108	6664
Ghir_D11	2238	2385	1881	1396	7260
Ghir_D12	1580	1634	1425	1082	6228
Ghir_D13	1744	1880	1431	915	6405
Sum	76073	82431	59309	38057	99274
Note: The G. barbadense accessions were aligned to the TM-1 reference genome for CNVs calling. The variations with minor allele frequency (MAF) more than 0.01 were selected as core genotypes for subpopulation.

## Sheet: Table S9
Supplementary Table 9. The SNP-based domestication sweeps and covering genes.
Chr	Start	End	No. of window	Reported	No. of genes	Genes
Ghir_A01	24400001	27200000	10	Wang et al., 2017; Fang et al., 2017	60	Ghir_A01G010660;Ghir_A01G010840;Ghir_A01G010700;Ghir_A01G010770;Ghir_A01G010720;Ghir_A01G010820;Ghir_A01G010780;Ghir_A01G010750;Ghir_A01G010830;Ghir_A01G010870;Ghir_A01G010710;Ghir_A01G010860;Ghir_A01G010890;Ghir_A01G010740;Ghir_A01G010790;Ghir_A01G010670;Ghir_A01G010730;Ghir_A01G010900;Ghir_A01G010800;Ghir_A01G010690;Ghir_A01G010850;Ghir_A01G010760;Ghir_A01G010880;Ghir_A01G010680;Ghir_A01G010810…
Ghir_A01	56200001	57400000	2	Wang et al., 2017	3	Ghir_A01G012960;Ghir_A01G012980;Ghir_A01G012970
Ghir_A01	58200001	59200000	1	Wang et al., 2017	3	Ghir_A01G013020;Ghir_A01G013000;Ghir_A01G013010
Ghir_A01	75600001	77800000	6	Novel	11	Ghir_A01G013820;Ghir_A01G013830;Ghir_A01G013810;Ghir_A01G013880;Ghir_A01G013840;Ghir_A01G013900;Ghir_A01G013910;Ghir_A01G013850;Ghir_A01G013860;Ghir_A01G013870;Ghir_A01G013890
Ghir_A01	105400001	107200000	5	Wang et al., 2017	53	Ghir_A01G016380;Ghir_A01G016580;Ghir_A01G016550;Ghir_A01G016110;Ghir_A01G016160;Ghir_A01G016180;Ghir_A01G016250;Ghir_A01G016590;Ghir_A01G016320;Ghir_A01G016470;Ghir_A01G016540;Ghir_A01G016510;Ghir_A01G016460;Ghir_A01G016190;Ghir_A01G016520;Ghir_A01G016570;Ghir_A01G016420;Ghir_A01G016360;Ghir_A01G016610;Ghir_A01G016400;Ghir_A01G016230;Ghir_A01G016270;Ghir_A01G016290;Ghir_A01G016150;Ghir_A01G016600…
Ghir_A02	16600001	19200000	9	Wang et al., 2017; Fang et al., 2017	32	Ghir_A02G008080;Ghir_A02G008240;Ghir_A02G008180;Ghir_A02G008210;Ghir_A02G008190;Ghir_A02G008220;Ghir_A02G008310;Ghir_A02G008350;Ghir_A02G008230;Ghir_A02G008280;Ghir_A02G008390;Ghir_A02G008340;Ghir_A02G008140;Ghir_A02G008150;Ghir_A02G008370;Ghir_A02G008300;Ghir_A02G008130;Ghir_A02G008170;Ghir_A02G008160;Ghir_A02G008330;Ghir_A02G008320;Ghir_A02G008120;Ghir_A02G008200;Ghir_A02G008380;Ghir_A02G008270…
Ghir_A02	19400001	21800000	8	Wang et al., 2017; Fang et al., 2017	39	Ghir_A02G008530;Ghir_A02G008630;Ghir_A02G008750;Ghir_A02G008570;Ghir_A02G008720;Ghir_A02G008560;Ghir_A02G008580;Ghir_A02G008780;Ghir_A02G008670;Ghir_A02G008650;Ghir_A02G008740;Ghir_A02G008770;Ghir_A02G008700;Ghir_A02G008440;Ghir_A02G008510;Ghir_A02G008730;Ghir_A02G008710;Ghir_A02G008600;Ghir_A02G008620;Ghir_A02G008690;Ghir_A02G008540;Ghir_A02G008760;Ghir_A02G008590;Ghir_A02G008790;Ghir_A02G008490…
Ghir_A03	19000001	20400000	3	Novel	42	Ghir_A03G008110;Ghir_A03G008030;Ghir_A03G008430;Ghir_A03G008330;Ghir_A03G008210;Ghir_A03G008370;Ghir_A03G008050;Ghir_A03G008160;Ghir_A03G008290;Ghir_A03G008300;Ghir_A03G008380;Ghir_A03G008190;Ghir_A03G008130;Ghir_A03G008400;Ghir_A03G008420;Ghir_A03G008220;Ghir_A03G008140;Ghir_A03G008270;Ghir_A03G008150;Ghir_A03G008250;Ghir_A03G008360;Ghir_A03G008310;Ghir_A03G008170;Ghir_A03G008040;Ghir_A03G008180…
Ghir_A03	20600001	21600000	1	Novel	11	Ghir_A03G008570;Ghir_A03G008520;Ghir_A03G008480;Ghir_A03G008550;Ghir_A03G008510;Ghir_A03G008540;Ghir_A03G008560;Ghir_A03G008530;Ghir_A03G008490;Ghir_A03G008470;Ghir_A03G008500
Ghir_A03	34800001	36000000	2	Novel	7	Ghir_A03G009570;Ghir_A03G009610;Ghir_A03G009590;Ghir_A03G009600;Ghir_A03G009580;Ghir_A03G009550;Ghir_A03G009560
Ghir_A04	63400001	64400000	1	Wang et al., 2017; Fang et al., 2017	7	Ghir_A04G008190;Ghir_A04G008180;Ghir_A04G008130;Ghir_A04G008140;Ghir_A04G008170;Ghir_A04G008160;Ghir_A04G008150
Ghir_A04	65000001	66200000	2	Wang et al., 2017; Fang et al., 2017	29	Ghir_A04G008520;Ghir_A04G008440;Ghir_A04G008590;Ghir_A04G008390;Ghir_A04G008560;Ghir_A04G008480;Ghir_A04G008530;Ghir_A04G008370;Ghir_A04G008360;Ghir_A04G008380;Ghir_A04G008350;Ghir_A04G008540;Ghir_A04G008330;Ghir_A04G008450;Ghir_A04G008410;Ghir_A04G008420;Ghir_A04G008550;Ghir_A04G008580;Ghir_A04G008460;Ghir_A04G008470;Ghir_A04G008430;Ghir_A04G008610;Ghir_A04G008400;Ghir_A04G008510;Ghir_A04G008490…
Ghir_A04	69200001	71000000	5	Novel	32	Ghir_A04G009270;Ghir_A04G009220;Ghir_A04G009150;Ghir_A04G009280;Ghir_A04G009090;Ghir_A04G009240;Ghir_A04G009080;Ghir_A04G009140;Ghir_A04G009110;Ghir_A04G009100;Ghir_A04G009010;Ghir_A04G009060;Ghir_A04G009210;Ghir_A04G009180;Ghir_A04G009020;Ghir_A04G009130;Ghir_A04G008990;Ghir_A04G009160;Ghir_A04G009120;Ghir_A04G009170;Ghir_A04G009190;Ghir_A04G009200;Ghir_A04G009260;Ghir_A04G009290;Ghir_A04G009000…
Ghir_A05	43000001	44400000	3	Wang et al., 2017	28	Ghir_A05G031520;Ghir_A05G031680;Ghir_A05G031670;Ghir_A05G031580;Ghir_A05G031500;Ghir_A05G031510;Ghir_A05G031550;Ghir_A05G031620;Ghir_A05G031490;Ghir_A05G031590;Ghir_A05G031540;Ghir_A05G031660;Ghir_A05G031630;Ghir_A05G031650;Ghir_A05G031640;Ghir_A05G031530;Ghir_A05G031610;Ghir_A05G031600;Ghir_A05G031560;Ghir_A05G031570;Ghir_A05G031470;Ghir_A05G031450;Ghir_A05G031440;Ghir_A05G031460;Ghir_A05G031430…
Ghir_A05	52000001	53000000	1	Fang et al., 2017	11	Ghir_A05G032430;Ghir_A05G032400;Ghir_A05G032480;Ghir_A05G032490;Ghir_A05G032470;Ghir_A05G032410;Ghir_A05G032390;Ghir_A05G032450;Ghir_A05G032420;Ghir_A05G032460;Ghir_A05G032440
Ghir_A05	73200001	75000000	5	Novel	15	Ghir_A05G033940;Ghir_A05G033890;Ghir_A05G033860;Ghir_A05G033880;Ghir_A05G033840;Ghir_A05G033850;Ghir_A05G033830;Ghir_A05G033870;Ghir_A05G033900;Ghir_A05G033820;Ghir_A05G033910;Ghir_A05G033800;Ghir_A05G033930;Ghir_A05G033920;Ghir_A05G033810
Ghir_A05	75800001	78800000	8	Fang et al., 2017	42	Ghir_A05G034310;Ghir_A05G034040;Ghir_A05G034070;Ghir_A05G034110;Ghir_A05G034180;Ghir_A05G034170;Ghir_A05G034090;Ghir_A05G034150;Ghir_A05G034380;Ghir_A05G034270;Ghir_A05G034240;Ghir_A05G034340;Ghir_A05G034320;Ghir_A05G034440;Ghir_A05G034080;Ghir_A05G034360;Ghir_A05G034400;Ghir_A05G034100;Ghir_A05G034190;Ghir_A05G034250;Ghir_A05G034230;Ghir_A05G034200;Ghir_A05G034220;Ghir_A05G034060;Ghir_A05G034410…
Ghir_A05	81600001	82800000	2	Novel	39	Ghir_A05G035140;Ghir_A05G035200;Ghir_A05G035290;Ghir_A05G035080;Ghir_A05G035030;Ghir_A05G035130;Ghir_A05G035010;Ghir_A05G035110;Ghir_A05G034970;Ghir_A05G035240;Ghir_A05G035220;Ghir_A05G035120;Ghir_A05G035000;Ghir_A05G035250;Ghir_A05G035090;Ghir_A05G035190;Ghir_A05G034920;Ghir_A05G035070;Ghir_A05G034990;Ghir_A05G035230;Ghir_A05G034940;Ghir_A05G034950;Ghir_A05G035180;Ghir_A05G035280;Ghir_A05G035100…
Ghir_A06	38800001	40000000	2	Fang et al., 2017	13	Ghir_A06G010820;Ghir_A06G010810;Ghir_A06G010710;Ghir_A06G010700;Ghir_A06G010800;Ghir_A06G010740;Ghir_A06G010750;Ghir_A06G010780;Ghir_A06G010760;Ghir_A06G010720;Ghir_A06G010790;Ghir_A06G010730;Ghir_A06G010770
Ghir_A06	45800001	47400000	4	Wang et al., 2017	4	Ghir_A06G011270;Ghir_A06G011280;Ghir_A06G011260;Ghir_A06G011290
Ghir_A06	49800001	51000000	2	Wang et al., 2017	10	Ghir_A06G011400;Ghir_A06G011380;Ghir_A06G011390;Ghir_A06G011420;Ghir_A06G011440;Ghir_A06G011430;Ghir_A06G011450;Ghir_A06G011370;Ghir_A06G011410;Ghir_A06G011460
Ghir_A06	52400001	54200000	5	Novel	5	Ghir_A06G011600;Ghir_A06G011580;Ghir_A06G011610;Ghir_A06G011590;Ghir_A06G011570
Ghir_A06	56400001	58000000	4	Novel	2	Ghir_A06G011650;Ghir_A06G011660
Ghir_A06	58200001	59200000	1	Novel	1	Ghir_A06G011670
Ghir_A06	67400001	70200000	9	Wang et al., 2017	19	Ghir_A06G012240;Ghir_A06G012230;Ghir_A06G012220;Ghir_A06G012250;Ghir_A06G012300;Ghir_A06G012310;Ghir_A06G012350;Ghir_A06G012280;Ghir_A06G012320;Ghir_A06G012380;Ghir_A06G012340;Ghir_A06G012360;Ghir_A06G012330;Ghir_A06G012290;Ghir_A06G012390;Ghir_A06G012370;Ghir_A06G012270;Ghir_A06G012400;Ghir_A06G012260
Ghir_A06	71600001	76000000	13	Wang et al., 2017	35	Ghir_A06G012790;Ghir_A06G012780;Ghir_A06G012800;Ghir_A06G012810;Ghir_A06G012500;Ghir_A06G012840;Ghir_A06G012820;Ghir_A06G012830;Ghir_A06G012670;Ghir_A06G012770;Ghir_A06G012740;Ghir_A06G012750;Ghir_A06G012730;Ghir_A06G012680;Ghir_A06G012760;Ghir_A06G012720;Ghir_A06G012690;Ghir_A06G012700;Ghir_A06G012710;Ghir_A06G012540;Ghir_A06G012610;Ghir_A06G012580;Ghir_A06G012530;Ghir_A06G012650;Ghir_A06G012660…
Ghir_A07	23400001	24400000	1	Fang et al., 2017	23	Ghir_A07G012830;Ghir_A07G012860;Ghir_A07G012850;Ghir_A07G012820;Ghir_A07G012750;Ghir_A07G012770;Ghir_A07G012950;Ghir_A07G012780;Ghir_A07G012930;Ghir_A07G012790;Ghir_A07G012870;Ghir_A07G012810;Ghir_A07G012970;Ghir_A07G012840;Ghir_A07G012960;Ghir_A07G012920;Ghir_A07G012890;Ghir_A07G012760;Ghir_A07G012940;Ghir_A07G012880;Ghir_A07G012800;Ghir_A07G012900;Ghir_A07G012910
Ghir_A07	30800001	31800000	1	Novel	22	Ghir_A07G014770;Ghir_A07G014780;Ghir_A07G014830;Ghir_A07G014920;Ghir_A07G014850;Ghir_A07G014820;Ghir_A07G014730;Ghir_A07G014930;Ghir_A07G014870;Ghir_A07G014840;Ghir_A07G014760;Ghir_A07G014900;Ghir_A07G014860;Ghir_A07G014720;Ghir_A07G014750;Ghir_A07G014790;Ghir_A07G014910;Ghir_A07G014890;Ghir_A07G014740;Ghir_A07G014800;Ghir_A07G014810;Ghir_A07G014880
Ghir_A07	32200001	33400000	2	Novel	20	Ghir_A07G015140;Ghir_A07G015150;Ghir_A07G015120;Ghir_A07G015190;Ghir_A07G015080;Ghir_A07G015200;Ghir_A07G015130;Ghir_A07G015170;Ghir_A07G015180;Ghir_A07G015110;Ghir_A07G015050;Ghir_A07G015090;Ghir_A07G015160;Ghir_A07G015060;Ghir_A07G015040;Ghir_A07G015210;Ghir_A07G015070;Ghir_A07G015100;Ghir_A07G015030;Ghir_A07G015020
Ghir_A07	48600001	49600000	1	Wang et al., 2017	19	Ghir_A07G017110;Ghir_A07G017030;Ghir_A07G017160;Ghir_A07G017050;Ghir_A07G017090;Ghir_A07G016990;Ghir_A07G017140;Ghir_A07G017100;Ghir_A07G017080;Ghir_A07G017170;Ghir_A07G017130;Ghir_A07G017120;Ghir_A07G017150;Ghir_A07G017000;Ghir_A07G017010;Ghir_A07G017040;Ghir_A07G017070;Ghir_A07G017020;Ghir_A07G017060
Ghir_A07	82200001	83400000	2	Wang et al., 2017	16	Ghir_A07G019380;Ghir_A07G019410;Ghir_A07G019330;Ghir_A07G019280;Ghir_A07G019340;Ghir_A07G019370;Ghir_A07G019270;Ghir_A07G019400;Ghir_A07G019390;Ghir_A07G019360;Ghir_A07G019290;Ghir_A07G019320;Ghir_A07G019420;Ghir_A07G019300;Ghir_A07G019310;Ghir_A07G019350
Ghir_A10	85400001	86600000	2	Fang et al., 2017	21	Ghir_A10G015690;Ghir_A10G015730;Ghir_A10G015750;Ghir_A10G015660;Ghir_A10G015570;Ghir_A10G015650;Ghir_A10G015620;Ghir_A10G015700;Ghir_A10G015680;Ghir_A10G015640;Ghir_A10G015630;Ghir_A10G015580;Ghir_A10G015600;Ghir_A10G015590;Ghir_A10G015740;Ghir_A10G015610;Ghir_A10G015710;Ghir_A10G015770;Ghir_A10G015760;Ghir_A10G015720;Ghir_A10G015670
Ghir_A10	92600001	94400000	5	Novel	26	Ghir_A10G016720;Ghir_A10G016890;Ghir_A10G016850;Ghir_A10G016880;Ghir_A10G016670;Ghir_A10G016740;Ghir_A10G016840;Ghir_A10G016780;Ghir_A10G016770;Ghir_A10G016680;Ghir_A10G016860;Ghir_A10G016700;Ghir_A10G016790;Ghir_A10G016750;Ghir_A10G016760;Ghir_A10G016820;Ghir_A10G016870;Ghir_A10G016730;Ghir_A10G016710;Ghir_A10G016910;Ghir_A10G016900;Ghir_A10G016660;Ghir_A10G016800;Ghir_A10G016690;Ghir_A10G016810…
Ghir_A11	27800001	29000000	2	Novel	29	Ghir_A11G019800;Ghir_A11G019760;Ghir_A11G019870;Ghir_A11G020000;Ghir_A11G019890;Ghir_A11G019880;Ghir_A11G019810;Ghir_A11G019970;Ghir_A11G020030;Ghir_A11G019750;Ghir_A11G019840;Ghir_A11G019850;Ghir_A11G019950;Ghir_A11G019860;Ghir_A11G019990;Ghir_A11G019900;Ghir_A11G019780;Ghir_A11G019790;Ghir_A11G019980;Ghir_A11G019830;Ghir_A11G019940;Ghir_A11G019910;Ghir_A11G019920;Ghir_A11G020010;Ghir_A11G019820…
Ghir_A13	27400001	28600000	2	Novel	4	Ghir_A13G008010;Ghir_A13G007990;Ghir_A13G008000;Ghir_A13G007980
Ghir_A13	30200001	31800000	4	Novel	37	Ghir_A13G008190;Ghir_A13G008470;Ghir_A13G008300;Ghir_A13G008230;Ghir_A13G008370;Ghir_A13G008440;Ghir_A13G008550;Ghir_A13G008540;Ghir_A13G008410;Ghir_A13G008260;Ghir_A13G008530;Ghir_A13G008510;Ghir_A13G008280;Ghir_A13G008490;Ghir_A13G008210;Ghir_A13G008480;Ghir_A13G008340;Ghir_A13G008240;Ghir_A13G008360;Ghir_A13G008290;Ghir_A13G008250;Ghir_A13G008500;Ghir_A13G008430;Ghir_A13G008350;Ghir_A13G008310…
Ghir_A13	34600001	35600000	1	Novel	4	Ghir_A13G008640;Ghir_A13G008630;Ghir_A13G008620;Ghir_A13G008610
Ghir_A13	36200001	37200000	1	Novel	3	Ghir_A13G008660;Ghir_A13G008650;Ghir_A13G008670
Ghir_A13	39600001	41800000	6	Novel	30	Ghir_A13G008920;Ghir_A13G008940;Ghir_A13G009050;Ghir_A13G009010;Ghir_A13G008980;Ghir_A13G009090;Ghir_A13G008840;Ghir_A13G008820;Ghir_A13G008870;Ghir_A13G009080;Ghir_A13G008960;Ghir_A13G008810;Ghir_A13G008850;Ghir_A13G008910;Ghir_A13G008880;Ghir_A13G008990;Ghir_A13G008830;Ghir_A13G008800;Ghir_A13G009060;Ghir_A13G008900;Ghir_A13G008890;Ghir_A13G008970;Ghir_A13G009020;Ghir_A13G009070;Ghir_A13G009040…
Ghir_A13	41800001	42800000	1	Wang et al., 2017	2	Ghir_A13G009100;Ghir_A13G009110
Ghir_A13	47400001	48600000	2	Novel	6	Ghir_A13G009500;Ghir_A13G009460;Ghir_A13G009480;Ghir_A13G009450;Ghir_A13G009470;Ghir_A13G009490
Ghir_A13	51400001	52800000	3	Novel	8	Ghir_A13G009790;Ghir_A13G009770;Ghir_A13G009800;Ghir_A13G009760;Ghir_A13G009750;Ghir_A13G009740;Ghir_A13G009780;Ghir_A13G009730
Ghir_A13	84800001	85800000	1	Fang et al., 2017	14	Ghir_A13G012800;Ghir_A13G012900;Ghir_A13G012880;Ghir_A13G012840;Ghir_A13G012830;Ghir_A13G012850;Ghir_A13G012810;Ghir_A13G012870;Ghir_A13G012790;Ghir_A13G012890;Ghir_A13G012820;Ghir_A13G012780;Ghir_A13G012860;Ghir_A13G012770
Ghir_D01	24000001	25200000	2	Novel	17	Ghir_D01G012700;Ghir_D01G012710;Ghir_D01G012610;Ghir_D01G012690;Ghir_D01G012650;Ghir_D01G012600;Ghir_D01G012560;Ghir_D01G012620;Ghir_D01G012630;Ghir_D01G012640;Ghir_D01G012680;Ghir_D01G012590;Ghir_D01G012550;Ghir_D01G012570;Ghir_D01G012660;Ghir_D01G012670;Ghir_D01G012580
Ghir_D01	48800001	50000000	2	Wang et al., 2017	23	Ghir_D01G016610;Ghir_D01G016510;Ghir_D01G016620;Ghir_D01G016550;Ghir_D01G016430;Ghir_D01G016480;Ghir_D01G016470;Ghir_D01G016560;Ghir_D01G016600;Ghir_D01G016640;Ghir_D01G016580;Ghir_D01G016540;Ghir_D01G016450;Ghir_D01G016590;Ghir_D01G016500;Ghir_D01G016520;Ghir_D01G016420;Ghir_D01G016530;Ghir_D01G016570;Ghir_D01G016440;Ghir_D01G016490;Ghir_D01G016630;Ghir_D01G016460
Ghir_D01	53200001	55200000	6	Novel	77	Ghir_D01G017580;Ghir_D01G018100;Ghir_D01G017860;Ghir_D01G018040;Ghir_D01G017850;Ghir_D01G018010;Ghir_D01G018030;Ghir_D01G017560;Ghir_D01G018080;Ghir_D01G017950;Ghir_D01G017760;Ghir_D01G017900;Ghir_D01G017780;Ghir_D01G017630;Ghir_D01G017910;Ghir_D01G017890;Ghir_D01G017550;Ghir_D01G018170;Ghir_D01G017750;Ghir_D01G018270;Ghir_D01G018240;Ghir_D01G018110;Ghir_D01G017880;Ghir_D01G018160;Ghir_D01G017660…
Ghir_D02	40600001	42000000	3	Novel	25	Ghir_D02G012740;Ghir_D02G012670;Ghir_D02G012660;Ghir_D02G012770;Ghir_D02G012640;Ghir_D02G012840;Ghir_D02G012780;Ghir_D02G012700;Ghir_D02G012830;Ghir_D02G012630;Ghir_D02G012860;Ghir_D02G012810;Ghir_D02G012760;Ghir_D02G012690;Ghir_D02G012620;Ghir_D02G012730;Ghir_D02G012720;Ghir_D02G012800;Ghir_D02G012790;Ghir_D02G012750;Ghir_D02G012820;Ghir_D02G012680;Ghir_D02G012850;Ghir_D02G012650;Ghir_D02G012710
Ghir_D03	7000001	11400000	15	Wang et al., 2017; Fang et al., 2017	111	Ghir_D03G005440;Ghir_D03G005620;Ghir_D03G005410;Ghir_D03G005250;Ghir_D03G005370;Ghir_D03G004870;Ghir_D03G005590;Ghir_D03G005610;Ghir_D03G005450;Ghir_D03G005680;Ghir_D03G005860;Ghir_D03G004930;Ghir_D03G005820;Ghir_D03G004920;Ghir_D03G005120;Ghir_D03G005730;Ghir_D03G005310;Ghir_D03G005870;Ghir_D03G005420;Ghir_D03G005810;Ghir_D03G004950;Ghir_D03G005910;Ghir_D03G004970;Ghir_D03G005050;Ghir_D03G005210…
Ghir_D03	37000001	38200000	2	Fang et al., 2017	33	Ghir_D03G010790;Ghir_D03G010780;Ghir_D03G010870;Ghir_D03G010830;Ghir_D03G010960;Ghir_D03G010800;Ghir_D03G010920;Ghir_D03G010940;Ghir_D03G010950;Ghir_D03G010720;Ghir_D03G010760;Ghir_D03G010990;Ghir_D03G010910;Ghir_D03G010850;Ghir_D03G010770;Ghir_D03G010690;Ghir_D03G010740;Ghir_D03G010930;Ghir_D03G010970;Ghir_D03G010820;Ghir_D03G010980;Ghir_D03G010680;Ghir_D03G010700;Ghir_D03G010860;Ghir_D03G010900…
Ghir_D04	11600001	12600000	1	Fang et al., 2017	34	Ghir_D04G007180;Ghir_D04G007170;Ghir_D04G006910;Ghir_D04G007130;Ghir_D04G006900;Ghir_D04G007140;Ghir_D04G006870;Ghir_D04G007200;Ghir_D04G006880;Ghir_D04G007080;Ghir_D04G006970;Ghir_D04G006890;Ghir_D04G007150;Ghir_D04G007050;Ghir_D04G007000;Ghir_D04G006940;Ghir_D04G007190;Ghir_D04G007020;Ghir_D04G006960;Ghir_D04G006990;Ghir_D04G007110;Ghir_D04G006950;Ghir_D04G007090;Ghir_D04G007100;Ghir_D04G006980…
Ghir_D04	13000001	14400000	3	Wang et al., 2017; Fang et al., 2017	43	Ghir_D04G007540;Ghir_D04G007410;Ghir_D04G007320;Ghir_D04G007480;Ghir_D04G007620;Ghir_D04G007420;Ghir_D04G007660;Ghir_D04G007600;Ghir_D04G007470;Ghir_D04G007460;Ghir_D04G007560;Ghir_D04G007370;Ghir_D04G007500;Ghir_D04G007580;Ghir_D04G007340;Ghir_D04G007530;Ghir_D04G007700;Ghir_D04G007330;Ghir_D04G007390;Ghir_D04G007430;Ghir_D04G007440;Ghir_D04G007670;Ghir_D04G007630;Ghir_D04G007360;Ghir_D04G007520…
Ghir_D04	24400001	25600000	2	Novel	16	Ghir_D04G009510;Ghir_D04G009540;Ghir_D04G009580;Ghir_D04G009520;Ghir_D04G009610;Ghir_D04G009500;Ghir_D04G009550;Ghir_D04G009630;Ghir_D04G009600;Ghir_D04G009560;Ghir_D04G009530;Ghir_D04G009650;Ghir_D04G009570;Ghir_D04G009590;Ghir_D04G009640;Ghir_D04G009620
Ghir_D04	29000001	31000000	6	Novel	33	Ghir_D04G010090;Ghir_D04G009960;Ghir_D04G009950;Ghir_D04G009910;Ghir_D04G010100;Ghir_D04G009880;Ghir_D04G009940;Ghir_D04G009930;Ghir_D04G010140;Ghir_D04G010160;Ghir_D04G009900;Ghir_D04G009890;Ghir_D04G010120;Ghir_D04G010180;Ghir_D04G010020;Ghir_D04G010070;Ghir_D04G010130;Ghir_D04G009970;Ghir_D04G010080;Ghir_D04G010150;Ghir_D04G010060;Ghir_D04G010000;Ghir_D04G009920;Ghir_D04G010190;Ghir_D04G010030…
Ghir_D04	33200001	34400000	2	Fang et al., 2017	22	Ghir_D04G010710;Ghir_D04G010810;Ghir_D04G010760;Ghir_D04G010820;Ghir_D04G010860;Ghir_D04G010720;Ghir_D04G010830;Ghir_D04G010880;Ghir_D04G010750;Ghir_D04G010870;Ghir_D04G010740;Ghir_D04G010780;Ghir_D04G010690;Ghir_D04G010700;Ghir_D04G010840;Ghir_D04G010790;Ghir_D04G010800;Ghir_D04G010680;Ghir_D04G010670;Ghir_D04G010770;Ghir_D04G010850;Ghir_D04G010730
Ghir_D04	35000001	37800000	4	Fang et al., 2017	53	Ghir_D04G011300;Ghir_D04G011200;Ghir_D04G011240;Ghir_D04G011290;Ghir_D04G011110;Ghir_D04G011340;Ghir_D04G011160;Ghir_D04G011190;Ghir_D04G011100;Ghir_D04G011130;Ghir_D04G011260;Ghir_D04G011330;Ghir_D04G011140;Ghir_D04G011150;Ghir_D04G011230;Ghir_D04G011060;Ghir_D04G011210;Ghir_D04G011280;Ghir_D04G011090;Ghir_D04G011370;Ghir_D04G011080;Ghir_D04G011180;Ghir_D04G011250;Ghir_D04G011350;Ghir_D04G011170…
Ghir_D04	38000001	39600000	4	Wang et al., 2017; Fang et al., 2017	45	Ghir_D04G011820;Ghir_D04G011900;Ghir_D04G011930;Ghir_D04G011640;Ghir_D04G011970;Ghir_D04G011650;Ghir_D04G011790;Ghir_D04G011700;Ghir_D04G011830;Ghir_D04G011990;Ghir_D04G011890;Ghir_D04G011920;Ghir_D04G011960;Ghir_D04G011760;Ghir_D04G011630;Ghir_D04G011860;Ghir_D04G011720;Ghir_D04G011610;Ghir_D04G011850;Ghir_D04G011870;Ghir_D04G011770;Ghir_D04G012020;Ghir_D04G011740;Ghir_D04G011980;Ghir_D04G011750…
Ghir_D04	40600001	42000000	3	Novel	54	Ghir_D04G012750;Ghir_D04G012460;Ghir_D04G012240;Ghir_D04G012570;Ghir_D04G012560;Ghir_D04G012740;Ghir_D04G012730;Ghir_D04G012230;Ghir_D04G012270;Ghir_D04G012450;Ghir_D04G012620;Ghir_D04G012660;Ghir_D04G012370;Ghir_D04G012310;Ghir_D04G012510;Ghir_D04G012440;Ghir_D04G012400;Ghir_D04G012220;Ghir_D04G012670;Ghir_D04G012640;Ghir_D04G012410;Ghir_D04G012290;Ghir_D04G012680;Ghir_D04G012710;Ghir_D04G012530…
Ghir_D04	47200001	48600000	3	Novel	56	Ghir_D04G014350;Ghir_D04G014470;Ghir_D04G014380;Ghir_D04G014370;Ghir_D04G014810;Ghir_D04G014580;Ghir_D04G014800;Ghir_D04G014420;Ghir_D04G014390;Ghir_D04G014320;Ghir_D04G014700;Ghir_D04G014840;Ghir_D04G014520;Ghir_D04G014760;Ghir_D04G014820;Ghir_D04G014440;Ghir_D04G014680;Ghir_D04G014790;Ghir_D04G014450;Ghir_D04G014720;Ghir_D04G014740;Ghir_D04G014630;Ghir_D04G014850;Ghir_D04G014490;Ghir_D04G014600…
Ghir_D05	28600001	29600000	1	Wang et al., 2017	42	Ghir_D05G029110;Ghir_D05G029360;Ghir_D05G029300;Ghir_D05G029290;Ghir_D05G029240;Ghir_D05G029170;Ghir_D05G029180;Ghir_D05G029280;Ghir_D05G029260;Ghir_D05G029190;Ghir_D05G029100;Ghir_D05G029380;Ghir_D05G029060;Ghir_D05G029310;Ghir_D05G029220;Ghir_D05G029160;Ghir_D05G029390;Ghir_D05G029330;Ghir_D05G029200;Ghir_D05G029350;Ghir_D05G029050;Ghir_D05G029150;Ghir_D05G029120;Ghir_D05G029040;Ghir_D05G029090…
Ghir_D06	24200001	26600000	5	Fang et al., 2017	62	Ghir_D06G011630;Ghir_D06G011690;Ghir_D06G011650;Ghir_D06G011760;Ghir_D06G011380;Ghir_D06G011360;Ghir_D06G011570;Ghir_D06G011210;Ghir_D06G011440;Ghir_D06G011160;Ghir_D06G011640;Ghir_D06G011700;Ghir_D06G011620;Ghir_D06G011480;Ghir_D06G011490;Ghir_D06G011410;Ghir_D06G011170;Ghir_D06G011770;Ghir_D06G011190;Ghir_D06G011460;Ghir_D06G011400;Ghir_D06G011180;Ghir_D06G011520;Ghir_D06G011560;Ghir_D06G011660…
Ghir_D08	11800001	12800000	1	Novel	39	Ghir_D08G007990;Ghir_D08G008020;Ghir_D08G008220;Ghir_D08G008200;Ghir_D08G007980;Ghir_D08G008140;Ghir_D08G008240;Ghir_D08G008120;Ghir_D08G008090;Ghir_D08G008130;Ghir_D08G008080;Ghir_D08G008260;Ghir_D08G007900;Ghir_D08G007930;Ghir_D08G008170;Ghir_D08G007960;Ghir_D08G007910;Ghir_D08G007890;Ghir_D08G008010;Ghir_D08G008190;Ghir_D08G008210;Ghir_D08G008070;Ghir_D08G008160;Ghir_D08G007920;Ghir_D08G007940…
Ghir_D08	53400001	54600000	2	Fang et al., 2017	47	Ghir_D08G016600;Ghir_D08G016270;Ghir_D08G016690;Ghir_D08G016560;Ghir_D08G016640;Ghir_D08G016350;Ghir_D08G016300;Ghir_D08G016320;Ghir_D08G016620;Ghir_D08G016540;Ghir_D08G016490;Ghir_D08G016400;Ghir_D08G016290;Ghir_D08G016710;Ghir_D08G016530;Ghir_D08G016390;Ghir_D08G016510;Ghir_D08G016340;Ghir_D08G016680;Ghir_D08G016430;Ghir_D08G016590;Ghir_D08G016470;Ghir_D08G016630;Ghir_D08G016650;Ghir_D08G016670…
Ghir_D08	57600001	58600000	1	Fang et al., 2017	45	Ghir_D08G018820;Ghir_D08G018540;Ghir_D08G018480;Ghir_D08G018710;Ghir_D08G018630;Ghir_D08G018750;Ghir_D08G018900;Ghir_D08G018890;Ghir_D08G018780;Ghir_D08G018470;Ghir_D08G018460;Ghir_D08G018720;Ghir_D08G018730;Ghir_D08G018870;Ghir_D08G018740;Ghir_D08G018600;Ghir_D08G018690;Ghir_D08G018680;Ghir_D08G018580;Ghir_D08G018800;Ghir_D08G018590;Ghir_D08G018560;Ghir_D08G018760;Ghir_D08G018490;Ghir_D08G018840…
Ghir_D09	8600001	9600000	1	Novel	27	Ghir_D09G003090;Ghir_D09G002920;Ghir_D09G002950;Ghir_D09G002980;Ghir_D09G003130;Ghir_D09G003110;Ghir_D09G002880;Ghir_D09G003080;Ghir_D09G003100;Ghir_D09G002990;Ghir_D09G002900;Ghir_D09G003040;Ghir_D09G002960;Ghir_D09G002940;Ghir_D09G002970;Ghir_D09G003020;Ghir_D09G002930;Ghir_D09G003050;Ghir_D09G003060;Ghir_D09G003120;Ghir_D09G003070;Ghir_D09G002910;Ghir_D09G002890;Ghir_D09G003000;Ghir_D09G003140…
Ghir_D09	26800001	28000000	2	Novel	20	Ghir_D09G005850;Ghir_D09G005820;Ghir_D09G005880;Ghir_D09G005790;Ghir_D09G005970;Ghir_D09G005810;Ghir_D09G005930;Ghir_D09G005940;Ghir_D09G005960;Ghir_D09G005800;Ghir_D09G005890;Ghir_D09G005950;Ghir_D09G005830;Ghir_D09G005870;Ghir_D09G005980;Ghir_D09G005900;Ghir_D09G005860;Ghir_D09G005920;Ghir_D09G005910;Ghir_D09G005840
Ghir_D10	15000001	16200000	2	Wang et al., 2017	37	Ghir_D10G011250;Ghir_D10G011240;Ghir_D10G011080;Ghir_D10G011100;Ghir_D10G011340;Ghir_D10G011060;Ghir_D10G011300;Ghir_D10G011190;Ghir_D10G011360;Ghir_D10G011330;Ghir_D10G011040;Ghir_D10G011050;Ghir_D10G011130;Ghir_D10G011350;Ghir_D10G011020;Ghir_D10G011260;Ghir_D10G011070;Ghir_D10G011320;Ghir_D10G011270;Ghir_D10G011290;Ghir_D10G011030;Ghir_D10G011140;Ghir_D10G011210;Ghir_D10G011170;Ghir_D10G011110…
Ghir_D10	20000001	21400000	3	Fang et al., 2017	47	Ghir_D10G012690;Ghir_D10G012750;Ghir_D10G012610;Ghir_D10G012640;Ghir_D10G012810;Ghir_D10G012820;Ghir_D10G012570;Ghir_D10G012980;Ghir_D10G012620;Ghir_D10G012900;Ghir_D10G012650;Ghir_D10G012770;Ghir_D10G012780;Ghir_D10G012700;Ghir_D10G012970;Ghir_D10G012540;Ghir_D10G012920;Ghir_D10G012530;Ghir_D10G012800;Ghir_D10G012880;Ghir_D10G012660;Ghir_D10G012630;Ghir_D10G012600;Ghir_D10G012760;Ghir_D10G012740…
Ghir_D10	29200001	31400000	7	Wang et al., 2017	36	Ghir_D10G015440;Ghir_D10G015430;Ghir_D10G015380;Ghir_D10G015520;Ghir_D10G015260;Ghir_D10G015410;Ghir_D10G015480;Ghir_D10G015470;Ghir_D10G015500;Ghir_D10G015200;Ghir_D10G015240;Ghir_D10G015310;Ghir_D10G015490;Ghir_D10G015390;Ghir_D10G015250;Ghir_D10G015220;Ghir_D10G015510;Ghir_D10G015450;Ghir_D10G015350;Ghir_D10G015400;Ghir_D10G015460;Ghir_D10G015270;Ghir_D10G015370;Ghir_D10G015530;Ghir_D10G015540…
Ghir_D10	32200001	35400000	6	Wang et al., 2017; Fang et al., 2017	43	Ghir_D10G015640;Ghir_D10G016010;Ghir_D10G015710;Ghir_D10G015700;Ghir_D10G016040;Ghir_D10G015780;Ghir_D10G015920;Ghir_D10G015960;Ghir_D10G015930;Ghir_D10G016020;Ghir_D10G015730;Ghir_D10G015970;Ghir_D10G015820;Ghir_D10G015890;Ghir_D10G015980;Ghir_D10G016000;Ghir_D10G015750;Ghir_D10G015870;Ghir_D10G015940;Ghir_D10G015860;Ghir_D10G015660;Ghir_D10G015840;Ghir_D10G015950;Ghir_D10G015650;Ghir_D10G015670…
Ghir_D10	37200001	38400000	2	Wang et al., 2017; Fang et al., 2017	5	Ghir_D10G016220;Ghir_D10G016190;Ghir_D10G016210;Ghir_D10G016200;Ghir_D10G016180
Ghir_D10	41200001	43600000	8	Wang et al., 2017; Fang et al., 2017	40	Ghir_D10G016340;Ghir_D10G016600;Ghir_D10G016390;Ghir_D10G016550;Ghir_D10G016540;Ghir_D10G016310;Ghir_D10G016410;Ghir_D10G016560;Ghir_D10G016240;Ghir_D10G016300;Ghir_D10G016430;Ghir_D10G016320;Ghir_D10G016570;Ghir_D10G016290;Ghir_D10G016460;Ghir_D10G016370;Ghir_D10G016400;Ghir_D10G016610;Ghir_D10G016630;Ghir_D10G016270;Ghir_D10G016450;Ghir_D10G016500;Ghir_D10G016490;Ghir_D10G016590;Ghir_D10G016420…
Ghir_D10	46600001	47600000	1	Wang et al., 2017	22	Ghir_D10G017460;Ghir_D10G017420;Ghir_D10G017380;Ghir_D10G017330;Ghir_D10G017290;Ghir_D10G017310;Ghir_D10G017410;Ghir_D10G017350;Ghir_D10G017490;Ghir_D10G017360;Ghir_D10G017340;Ghir_D10G017450;Ghir_D10G017400;Ghir_D10G017430;Ghir_D10G017390;Ghir_D10G017500;Ghir_D10G017320;Ghir_D10G017440;Ghir_D10G017470;Ghir_D10G017370;Ghir_D10G017480;Ghir_D10G017300
Ghir_D10	49600001	50600000	1	Wang et al., 2017	24	Ghir_D10G018250;Ghir_D10G018310;Ghir_D10G018300;Ghir_D10G018340;Ghir_D10G018270;Ghir_D10G018150;Ghir_D10G018330;Ghir_D10G018220;Ghir_D10G018360;Ghir_D10G018290;Ghir_D10G018230;Ghir_D10G018370;Ghir_D10G018320;Ghir_D10G018160;Ghir_D10G018260;Ghir_D10G018190;Ghir_D10G018180;Ghir_D10G018170;Ghir_D10G018200;Ghir_D10G018350;Ghir_D10G018210;Ghir_D10G018280;Ghir_D10G018380;Ghir_D10G018240
Ghir_D10	51600001	52800000	2	Fang et al., 2017	36	Ghir_D10G019030;Ghir_D10G019000;Ghir_D10G018860;Ghir_D10G018950;Ghir_D10G018890;Ghir_D10G019040;Ghir_D10G019090;Ghir_D10G018800;Ghir_D10G018920;Ghir_D10G018780;Ghir_D10G018810;Ghir_D10G018910;Ghir_D10G018850;Ghir_D10G018900;Ghir_D10G019010;Ghir_D10G018940;Ghir_D10G018760;Ghir_D10G019020;Ghir_D10G018830;Ghir_D10G018990;Ghir_D10G018770;Ghir_D10G018980;Ghir_D10G018970;Ghir_D10G019100;Ghir_D10G019080…
Ghir_D11	39800001	40800000	1	Wang et al., 2017	9	Ghir_D11G023760;Ghir_D11G023710;Ghir_D11G023740;Ghir_D11G023750;Ghir_D11G023770;Ghir_D11G023790;Ghir_D11G023720;Ghir_D11G023730;Ghir_D11G023780
Ghir_D11	52400001	53800000	2	Wang et al., 2017	49	Ghir_D11G025400;Ghir_D11G025810;Ghir_D11G025690;Ghir_D11G025740;Ghir_D11G025820;Ghir_D11G025590;Ghir_D11G025760;Ghir_D11G025650;Ghir_D11G025680;Ghir_D11G025640;Ghir_D11G025450;Ghir_D11G025570;Ghir_D11G025880;Ghir_D11G025620;Ghir_D11G025420;Ghir_D11G025790;Ghir_D11G025780;Ghir_D11G025840;Ghir_D11G025630;Ghir_D11G025470;Ghir_D11G025850;Ghir_D11G025540;Ghir_D11G025710;Ghir_D11G025520;Ghir_D11G025750…
1. Wang M, Tu L, Lin M, Lin Z, Wang P, Yang Q, Ye Z, Shen C, Li J, Zhang L, et al. Asymmetric subgenome selection and cis-regulatory divergence during cotton domestication. Nat Genet. 2017;49:579-587.
2. Fang L, Gong H, Hu Y, Liu C, Zhou B, Huang T, Wang Y, Chen S, Fang DD, Du X, et al. Genomic insights into divergence and dual domestication of cultivated allotetraploid cottons. Genome Biol. 2017;18:33.

## Sheet: Table S10
Supplementary Table 10. The SNP-based improvement signals and covering genes.
Chr	Start	End	No. of window	Reported	No. of genes	Genes
Ghir_A02	10600001	11600000	1	Novel	34	Ghir_A02G006790;Ghir_A02G006680;Ghir_A02G006800;Ghir_A02G006820;Ghir_A02G006960;Ghir_A02G006690;Ghir_A02G006770;Ghir_A02G006900;Ghir_A02G006640;Ghir_A02G006720;Ghir_A02G006830;Ghir_A02G006650;Ghir_A02G006940;Ghir_A02G006710;Ghir_A02G006760;Ghir_A02G006880;Ghir_A02G006870;Ghir_A02G006970;Ghir_A02G006950;Ghir_A02G006670;Ghir_A02G006780;Ghir_A02G006860;Ghir_A02G006890;Ghir_A02G006810;Ghir_A02G006740…
Ghir_A02	12400001	14200000	5	Fang et al., 2017	37	Ghir_A02G007520;Ghir_A02G007620;Ghir_A02G007330;Ghir_A02G007580;Ghir_A02G007650;Ghir_A02G007360;Ghir_A02G007600;Ghir_A02G007370;Ghir_A02G007400;Ghir_A02G007570;Ghir_A02G007550;Ghir_A02G007420;Ghir_A02G007380;Ghir_A02G007320;Ghir_A02G007540;Ghir_A02G007490;Ghir_A02G007350;Ghir_A02G007530;Ghir_A02G007310;Ghir_A02G007290;Ghir_A02G007500;Ghir_A02G007610;Ghir_A02G007510;Ghir_A02G007640;Ghir_A02G007590…
Ghir_A02	15600001	19000000	12	Novel	36	Ghir_A02G008080;Ghir_A02G008240;Ghir_A02G008050;Ghir_A02G008180;Ghir_A02G008210;Ghir_A02G008190;Ghir_A02G008220;Ghir_A02G008310;Ghir_A02G008350;Ghir_A02G008230;Ghir_A02G008280;Ghir_A02G008340;Ghir_A02G008140;Ghir_A02G008150;Ghir_A02G008370;Ghir_A02G008070;Ghir_A02G008030;Ghir_A02G008300;Ghir_A02G008130;Ghir_A02G008170;Ghir_A02G008160;Ghir_A02G008330;Ghir_A02G008320;Ghir_A02G008120;Ghir_A02G008200…
Ghir_A02	25400001	32400000	31	Novel	64	Ghir_A02G009130;Ghir_A02G009030;Ghir_A02G009020;Ghir_A02G009090;Ghir_A02G009060;Ghir_A02G009160;Ghir_A02G009070;Ghir_A02G009010;Ghir_A02G009150;Ghir_A02G009110;Ghir_A02G009100;Ghir_A02G009050;Ghir_A02G009080;Ghir_A02G009120;Ghir_A02G009040;Ghir_A02G009140;Ghir_A02G009510;Ghir_A02G009520;Ghir_A02G009530;Ghir_A02G009350;Ghir_A02G009390;Ghir_A02G009420;Ghir_A02G009300;Ghir_A02G009200;Ghir_A02G009230…
Ghir_A02	32600001	36400000	15	Novel	23	Ghir_A02G009710;Ghir_A02G009790;Ghir_A02G009860;Ghir_A02G009680;Ghir_A02G009760;Ghir_A02G009730;Ghir_A02G009700;Ghir_A02G009720;Ghir_A02G009880;Ghir_A02G009810;Ghir_A02G009740;Ghir_A02G009850;Ghir_A02G009800;Ghir_A02G009750;Ghir_A02G009690;Ghir_A02G009830;Ghir_A02G009840;Ghir_A02G009820;Ghir_A02G009900;Ghir_A02G009870;Ghir_A02G009780;Ghir_A02G009770;Ghir_A02G009890
Ghir_A07	33600001	34600000	1	Fang et al., 2017	23	Ghir_A07G015330;Ghir_A07G015410;Ghir_A07G015320;Ghir_A07G015290;Ghir_A07G015480;Ghir_A07G015450;Ghir_A07G015460;Ghir_A07G015390;Ghir_A07G015280;Ghir_A07G015370;Ghir_A07G015360;Ghir_A07G015340;Ghir_A07G015420;Ghir_A07G015380;Ghir_A07G015490;Ghir_A07G015350;Ghir_A07G015310;Ghir_A07G015440;Ghir_A07G015500;Ghir_A07G015400;Ghir_A07G015300;Ghir_A07G015430;Ghir_A07G015470
Ghir_A07	35400001	36400000	1	Fang et al., 2017	13	Ghir_A07G015720;Ghir_A07G015700;Ghir_A07G015690;Ghir_A07G015660;Ghir_A07G015740;Ghir_A07G015710;Ghir_A07G015680;Ghir_A07G015730;Ghir_A07G015750;Ghir_A07G015650;Ghir_A07G015670;Ghir_A07G015640;Ghir_A07G015760
Ghir_A07	38200001	39800000	4	Novel	10	Ghir_A07G015950;Ghir_A07G015970;Ghir_A07G015980;Ghir_A07G015930;Ghir_A07G015990;Ghir_A07G015940;Ghir_A07G015920;Ghir_A07G015910;Ghir_A07G015960;Ghir_A07G016000
Ghir_A07	48400001	50400000	6	Novel	24	Ghir_A07G017210;Ghir_A07G017110;Ghir_A07G017030;Ghir_A07G017160;Ghir_A07G017200;Ghir_A07G017190;Ghir_A07G017050;Ghir_A07G017090;Ghir_A07G016990;Ghir_A07G017140;Ghir_A07G017100;Ghir_A07G017080;Ghir_A07G017170;Ghir_A07G017130;Ghir_A07G017120;Ghir_A07G017150;Ghir_A07G017000;Ghir_A07G017010;Ghir_A07G017040;Ghir_A07G017180;Ghir_A07G017070;Ghir_A07G017020;Ghir_A07G017060;Ghir_A07G017220
Ghir_A07	97600001	98600000	1	Fang et al., 2017	10	Ghir_A07G025050;Ghir_A07G025020;Ghir_A07G025010;Ghir_A07G025040;Ghir_A07G025100;Ghir_A07G025060;Ghir_A07G025030;Ghir_A07G025080;Ghir_A07G025070;Ghir_A07G025090
Ghir_A08	103800001	105200000	3	Fang et al., 2017	26	Ghir_A08G015640;Ghir_A08G015540;Ghir_A08G015460;Ghir_A08G015490;Ghir_A08G015600;Ghir_A08G015590;Ghir_A08G015560;Ghir_A08G015700;Ghir_A08G015660;Ghir_A08G015690;Ghir_A08G015670;Ghir_A08G015530;Ghir_A08G015520;Ghir_A08G015680;Ghir_A08G015470;Ghir_A08G015710;Ghir_A08G015570;Ghir_A08G015580;Ghir_A08G015480;Ghir_A08G015500;Ghir_A08G015650;Ghir_A08G015620;Ghir_A08G015550;Ghir_A08G015630;Ghir_A08G015510…
Ghir_A08	109000001	110800000	5	Novel	69	Ghir_A08G017550;Ghir_A08G017440;Ghir_A08G017570;Ghir_A08G017280;Ghir_A08G017610;Ghir_A08G017630;Ghir_A08G017600;Ghir_A08G017730;Ghir_A08G017310;Ghir_A08G017740;Ghir_A08G017910;Ghir_A08G017520;Ghir_A08G017940;Ghir_A08G017480;Ghir_A08G017430;Ghir_A08G017530;Ghir_A08G017350;Ghir_A08G017410;Ghir_A08G017360;Ghir_A08G017300;Ghir_A08G017800;Ghir_A08G017580;Ghir_A08G017400;Ghir_A08G017540;Ghir_A08G017340…
Ghir_A10	26000001	27600000	3	Novel	17	Ghir_A10G010960;Ghir_A10G010970;Ghir_A10G010930;Ghir_A10G010950;Ghir_A10G010820;Ghir_A10G010870;Ghir_A10G010880;Ghir_A10G010830;Ghir_A10G010840;Ghir_A10G010920;Ghir_A10G010910;Ghir_A10G010860;Ghir_A10G010890;Ghir_A10G010850;Ghir_A10G010900;Ghir_A10G010810;Ghir_A10G010940
Ghir_A10	28400001	30400000	6	Novel	11	Ghir_A10G011130;Ghir_A10G011150;Ghir_A10G011120;Ghir_A10G011080;Ghir_A10G011100;Ghir_A10G011160;Ghir_A10G011090;Ghir_A10G011110;Ghir_A10G011140;Ghir_A10G011170;Ghir_A10G011070
Ghir_A10	31200001	32400000	2	Novel	9	Ghir_A10G011190;Ghir_A10G011210;Ghir_A10G011270;Ghir_A10G011240;Ghir_A10G011260;Ghir_A10G011200;Ghir_A10G011220;Ghir_A10G011230;Ghir_A10G011250
Ghir_A10	77800001	79200000	3	Novel	39	Ghir_A10G014700;Ghir_A10G014590;Ghir_A10G014830;Ghir_A10G014820;Ghir_A10G014640;Ghir_A10G014770;Ghir_A10G014650;Ghir_A10G014810;Ghir_A10G014710;Ghir_A10G014740;Ghir_A10G014600;Ghir_A10G014690;Ghir_A10G014800;Ghir_A10G014720;Ghir_A10G014630;Ghir_A10G014670;Ghir_A10G014660;Ghir_A10G014610;Ghir_A10G014760;Ghir_A10G014680;Ghir_A10G014620;Ghir_A10G014750;Ghir_A10G014730;Ghir_A10G014790;Ghir_A10G014780…
Ghir_A10	114800001	115800000	1	Novel	0
Ghir_A11	1400001	2800000	3	Novel	177	Ghir_A11G001710;Ghir_A11G001630;Ghir_A11G003180;Ghir_A11G001870;Ghir_A11G001900;Ghir_A11G001650;Ghir_A11G001940;Ghir_A11G002250;Ghir_A11G002400;Ghir_A11G001620;Ghir_A11G002270;Ghir_A11G002170;Ghir_A11G001820;Ghir_A11G003050;Ghir_A11G002580;Ghir_A11G002630;Ghir_A11G002130;Ghir_A11G002660;Ghir_A11G002970;Ghir_A11G003240;Ghir_A11G002770;Ghir_A11G002390;Ghir_A11G002020;Ghir_A11G001910;Ghir_A11G001920…
Ghir_A11	17400001	18400000	1	Novel	66	Ghir_A11G015240;Ghir_A11G015530;Ghir_A11G015400;Ghir_A11G015230;Ghir_A11G015330;Ghir_A11G015820;Ghir_A11G015450;Ghir_A11G015690;Ghir_A11G015480;Ghir_A11G015830;Ghir_A11G015270;Ghir_A11G015440;Ghir_A11G015670;Ghir_A11G015650;Ghir_A11G015630;Ghir_A11G015750;Ghir_A11G015790;Ghir_A11G015780;Ghir_A11G015320;Ghir_A11G015640;Ghir_A11G015390;Ghir_A11G015250;Ghir_A11G015350;Ghir_A11G015520;Ghir_A11G015310…
Ghir_A11	35000001	38600000	11	Novel	28	Ghir_A11G020760;Ghir_A11G020750;Ghir_A11G020780;Ghir_A11G020820;Ghir_A11G020790;Ghir_A11G020800;Ghir_A11G020770;Ghir_A11G020810;Ghir_A11G020830;Ghir_A11G021010;Ghir_A11G020920;Ghir_A11G020960;Ghir_A11G020880;Ghir_A11G020940;Ghir_A11G020930;Ghir_A11G020900;Ghir_A11G020860;Ghir_A11G020970;Ghir_A11G020840;Ghir_A11G020980;Ghir_A11G020990;Ghir_A11G020910;Ghir_A11G020870;Ghir_A11G020890;Ghir_A11G020850…
Ghir_A11	39600001	40600000	1	Novel	7	Ghir_A11G021090;Ghir_A11G021080;Ghir_A11G021110;Ghir_A11G021100;Ghir_A11G021120;Ghir_A11G021130;Ghir_A11G021070
Ghir_A11	56000001	57000000	1	Novel	10	Ghir_A11G022120;Ghir_A11G022140;Ghir_A11G022090;Ghir_A11G022100;Ghir_A11G022050;Ghir_A11G022070;Ghir_A11G022060;Ghir_A11G022110;Ghir_A11G022080;Ghir_A11G022130
Ghir_A11	58200001	61600000	9	Novel	38	Ghir_A11G022290;Ghir_A11G022300;Ghir_A11G022370;Ghir_A11G022560;Ghir_A11G022540;Ghir_A11G022530;Ghir_A11G022500;Ghir_A11G022510;Ghir_A11G022460;Ghir_A11G022400;Ghir_A11G022330;Ghir_A11G022620;Ghir_A11G022410;Ghir_A11G022480;Ghir_A11G022450;Ghir_A11G022430;Ghir_A11G022490;Ghir_A11G022360;Ghir_A11G022520;Ghir_A11G022640;Ghir_A11G022600;Ghir_A11G022340;Ghir_A11G022420;Ghir_A11G022470;Ghir_A11G022590…
Ghir_A11	98800001	106200000	31	Fang et al., 2017	99	Ghir_A11G025980;Ghir_A11G026870;Ghir_A11G026770;Ghir_A11G026450;Ghir_A11G026470;Ghir_A11G026610;Ghir_A11G025960;Ghir_A11G026170;Ghir_A11G026730;Ghir_A11G025970;Ghir_A11G026830;Ghir_A11G026540;Ghir_A11G025930;Ghir_A11G026300;Ghir_A11G026750;Ghir_A11G026160;Ghir_A11G026390;Ghir_A11G026030;Ghir_A11G026310;Ghir_A11G026020;Ghir_A11G026530;Ghir_A11G026820;Ghir_A11G026640;Ghir_A11G026050;Ghir_A11G026070…
Ghir_A12	80800001	82200000	3	Novel	52	Ghir_A12G012740;Ghir_A12G012520;Ghir_A12G012780;Ghir_A12G012560;Ghir_A12G012860;Ghir_A12G012580;Ghir_A12G012870;Ghir_A12G012700;Ghir_A12G012620;Ghir_A12G012900;Ghir_A12G012390;Ghir_A12G012500;Ghir_A12G012530;Ghir_A12G012790;Ghir_A12G012660;Ghir_A12G012640;Ghir_A12G012600;Ghir_A12G012630;Ghir_A12G012570;Ghir_A12G012710;Ghir_A12G012670;Ghir_A12G012720;Ghir_A12G012540;Ghir_A12G012460;Ghir_A12G012770…
Ghir_A13	83200001	84200000	1	Novel	12	Ghir_A13G012720;Ghir_A13G012640;Ghir_A13G012670;Ghir_A13G012680;Ghir_A13G012660;Ghir_A13G012710;Ghir_A13G012690;Ghir_A13G012650;Ghir_A13G012620;Ghir_A13G012730;Ghir_A13G012630;Ghir_A13G012700
Ghir_A13	100600001	101600000	1	Novel	72	Ghir_A13G018140;Ghir_A13G018540;Ghir_A13G018520;Ghir_A13G018460;Ghir_A13G018430;Ghir_A13G018690;Ghir_A13G018770;Ghir_A13G018100;Ghir_A13G018780;Ghir_A13G018650;Ghir_A13G018500;Ghir_A13G018230;Ghir_A13G018680;Ghir_A13G018320;Ghir_A13G018490;Ghir_A13G018600;Ghir_A13G018440;Ghir_A13G018750;Ghir_A13G018340;Ghir_A13G018290;Ghir_A13G018260;Ghir_A13G018470;Ghir_A13G018330;Ghir_A13G018210;Ghir_A13G018350…
Ghir_D01	11800001	14000000	7	Novel	77	Ghir_D01G009250;Ghir_D01G008650;Ghir_D01G008810;Ghir_D01G008670;Ghir_D01G009060;Ghir_D01G008660;Ghir_D01G008840;Ghir_D01G009130;Ghir_D01G008910;Ghir_D01G008960;Ghir_D01G008620;Ghir_D01G009040;Ghir_D01G009110;Ghir_D01G008870;Ghir_D01G009270;Ghir_D01G008580;Ghir_D01G009010;Ghir_D01G008970;Ghir_D01G009020;Ghir_D01G009090;Ghir_D01G008800;Ghir_D01G009160;Ghir_D01G008980;Ghir_D01G008990;Ghir_D01G009080…
Ghir_D01	19800001	21200000	3	Novel	42	Ghir_D01G011840;Ghir_D01G011880;Ghir_D01G011650;Ghir_D01G011740;Ghir_D01G011930;Ghir_D01G011680;Ghir_D01G011690;Ghir_D01G011780;Ghir_D01G011870;Ghir_D01G011640;Ghir_D01G011940;Ghir_D01G011860;Ghir_D01G011590;Ghir_D01G011980;Ghir_D01G011820;Ghir_D01G011660;Ghir_D01G011630;Ghir_D01G011830;Ghir_D01G011770;Ghir_D01G011790;Ghir_D01G011990;Ghir_D01G011920;Ghir_D01G011710;Ghir_D01G011610;Ghir_D01G011900…
Ghir_D01	21600001	23000000	3	Novel	30	Ghir_D01G012050;Ghir_D01G012100;Ghir_D01G012150;Ghir_D01G012110;Ghir_D01G012290;Ghir_D01G012210;Ghir_D01G012270;Ghir_D01G012320;Ghir_D01G012070;Ghir_D01G012140;Ghir_D01G012090;Ghir_D01G012220;Ghir_D01G012080;Ghir_D01G012250;Ghir_D01G012180;Ghir_D01G012120;Ghir_D01G012040;Ghir_D01G012260;Ghir_D01G012200;Ghir_D01G012190;Ghir_D01G012130;Ghir_D01G012170;Ghir_D01G012160;Ghir_D01G012030;Ghir_D01G012060…
Ghir_D01	47600001	48600000	1	Novel	22	Ghir_D01G016250;Ghir_D01G016230;Ghir_D01G016310;Ghir_D01G016340;Ghir_D01G016210;Ghir_D01G016240;Ghir_D01G016180;Ghir_D01G016330;Ghir_D01G016320;Ghir_D01G016300;Ghir_D01G016150;Ghir_D01G016170;Ghir_D01G016260;Ghir_D01G016140;Ghir_D01G016160;Ghir_D01G016190;Ghir_D01G016270;Ghir_D01G016280;Ghir_D01G016290;Ghir_D01G016130;Ghir_D01G016200;Ghir_D01G016220
Ghir_D02	68400001	69400000	1	Novel	135	Ghir_D02G024520;Ghir_D02G024220;Ghir_D02G023460;Ghir_D02G024530;Ghir_D02G024180;Ghir_D02G023370;Ghir_D02G023550;Ghir_D02G024470;Ghir_D02G023290;Ghir_D02G024010;Ghir_D02G023810;Ghir_D02G024080;Ghir_D02G023950;Ghir_D02G024020;Ghir_D02G023650;Ghir_D02G023620;Ghir_D02G024320;Ghir_D02G023970;Ghir_D02G024380;Ghir_D02G023240;Ghir_D02G024090;Ghir_D02G023580;Ghir_D02G024300;Ghir_D02G023340;Ghir_D02G024070…
Ghir_D03	7200001	9400000	6	Fang et al., 2017	58	Ghir_D03G005440;Ghir_D03G005410;Ghir_D03G005250;Ghir_D03G005370;Ghir_D03G005450;Ghir_D03G005120;Ghir_D03G005310;Ghir_D03G005420;Ghir_D03G004950;Ghir_D03G004970;Ghir_D03G005050;Ghir_D03G005210;Ghir_D03G005260;Ghir_D03G005150;Ghir_D03G005480;Ghir_D03G005280;Ghir_D03G005110;Ghir_D03G005070;Ghir_D03G005140;Ghir_D03G005470;Ghir_D03G005030;Ghir_D03G005160;Ghir_D03G005090;Ghir_D03G005060;Ghir_D03G004960…
Ghir_D03	18600001	19600000	1	Novel	15	Ghir_D03G006750;Ghir_D03G006790;Ghir_D03G006850;Ghir_D03G006880;Ghir_D03G006810;Ghir_D03G006800;Ghir_D03G006770;Ghir_D03G006780;Ghir_D03G006890;Ghir_D03G006860;Ghir_D03G006830;Ghir_D03G006820;Ghir_D03G006870;Ghir_D03G006840;Ghir_D03G006760
Ghir_D04	8200001	9600000	3	Novel	52	Ghir_D04G005540;Ghir_D04G005420;Ghir_D04G005520;Ghir_D04G005410;Ghir_D04G005440;Ghir_D04G005430;Ghir_D04G005400;Ghir_D04G005510;Ghir_D04G005570;Ghir_D04G005380;Ghir_D04G005460;Ghir_D04G005450;Ghir_D04G005560;Ghir_D04G005470;Ghir_D04G005480;Ghir_D04G005580;Ghir_D04G005500;Ghir_D04G005390;Ghir_D04G005530;Ghir_D04G005490;Ghir_D04G005550;Ghir_D04G005670;Ghir_D04G005640;Ghir_D04G005610;Ghir_D04G005660…
Ghir_D04	12800001	14600000	5	Novel	56	Ghir_D04G007540;Ghir_D04G007410;Ghir_D04G007750;Ghir_D04G007320;Ghir_D04G007780;Ghir_D04G007270;Ghir_D04G007480;Ghir_D04G007620;Ghir_D04G007420;Ghir_D04G007660;Ghir_D04G007740;Ghir_D04G007600;Ghir_D04G007470;Ghir_D04G007290;Ghir_D04G007770;Ghir_D04G007460;Ghir_D04G007560;Ghir_D04G007370;Ghir_D04G007300;Ghir_D04G007500;Ghir_D04G007580;Ghir_D04G007340;Ghir_D04G007530;Ghir_D04G007700;Ghir_D04G007330…
Ghir_D04	15400001	16600000	2	Novel	48	Ghir_D04G008380;Ghir_D04G008510;Ghir_D04G008360;Ghir_D04G008180;Ghir_D04G008250;Ghir_D04G008450;Ghir_D04G008430;Ghir_D04G008340;Ghir_D04G008230;Ghir_D04G008280;Ghir_D04G008390;Ghir_D04G008150;Ghir_D04G008310;Ghir_D04G008500;Ghir_D04G008210;Ghir_D04G008410;Ghir_D04G008470;Ghir_D04G008130;Ghir_D04G008040;Ghir_D04G008420;Ghir_D04G008050;Ghir_D04G008070;Ghir_D04G008260;Ghir_D04G008290;Ghir_D04G008270…
Ghir_D04	35000001	37800000	10	Fang et al., 2017	53	Ghir_D04G011300;Ghir_D04G011200;Ghir_D04G011240;Ghir_D04G011290;Ghir_D04G011110;Ghir_D04G011340;Ghir_D04G011160;Ghir_D04G011190;Ghir_D04G011100;Ghir_D04G011130;Ghir_D04G011260;Ghir_D04G011330;Ghir_D04G011140;Ghir_D04G011150;Ghir_D04G011230;Ghir_D04G011060;Ghir_D04G011210;Ghir_D04G011280;Ghir_D04G011090;Ghir_D04G011370;Ghir_D04G011080;Ghir_D04G011180;Ghir_D04G011250;Ghir_D04G011350;Ghir_D04G011170…
Ghir_D04	38000001	39400000	3	Fang et al., 2017	37	Ghir_D04G011820;Ghir_D04G011900;Ghir_D04G011930;Ghir_D04G011640;Ghir_D04G011970;Ghir_D04G011650;Ghir_D04G011790;Ghir_D04G011700;Ghir_D04G011830;Ghir_D04G011890;Ghir_D04G011920;Ghir_D04G011960;Ghir_D04G011760;Ghir_D04G011630;Ghir_D04G011860;Ghir_D04G011720;Ghir_D04G011610;Ghir_D04G011850;Ghir_D04G011870;Ghir_D04G011770;Ghir_D04G011740;Ghir_D04G011750;Ghir_D04G011660;Ghir_D04G011950;Ghir_D04G011690…
Ghir_D04	46600001	48600000	6	Fang et al., 2017	77	Ghir_D04G014350;Ghir_D04G014470;Ghir_D04G014380;Ghir_D04G014370;Ghir_D04G014810;Ghir_D04G014580;Ghir_D04G014800;Ghir_D04G014290;Ghir_D04G014420;Ghir_D04G014390;Ghir_D04G014320;Ghir_D04G014230;Ghir_D04G014700;Ghir_D04G014150;Ghir_D04G014840;Ghir_D04G014280;Ghir_D04G014520;Ghir_D04G014760;Ghir_D04G014110;Ghir_D04G014160;Ghir_D04G014300;Ghir_D04G014820;Ghir_D04G014440;Ghir_D04G014680;Ghir_D04G014790…
Ghir_D05	28600001	30000000	3	Novel	59	Ghir_D05G029110;Ghir_D05G029410;Ghir_D05G029430;Ghir_D05G029470;Ghir_D05G029360;Ghir_D05G029300;Ghir_D05G029480;Ghir_D05G029290;Ghir_D05G029240;Ghir_D05G029170;Ghir_D05G029180;Ghir_D05G029280;Ghir_D05G029520;Ghir_D05G029550;Ghir_D05G029260;Ghir_D05G029190;Ghir_D05G029100;Ghir_D05G029380;Ghir_D05G029460;Ghir_D05G029060;Ghir_D05G029310;Ghir_D05G029220;Ghir_D05G029420;Ghir_D05G029160;Ghir_D05G029390…
Ghir_D05	32200001	33400000	2	Novel	48	Ghir_D05G030500;Ghir_D05G030490;Ghir_D05G030630;Ghir_D05G030550;Ghir_D05G030660;Ghir_D05G030880;Ghir_D05G030860;Ghir_D05G030610;Ghir_D05G030740;Ghir_D05G030730;Ghir_D05G030830;Ghir_D05G030820;Ghir_D05G030790;Ghir_D05G030780;Ghir_D05G030570;Ghir_D05G030720;Ghir_D05G030890;Ghir_D05G030700;Ghir_D05G030910;Ghir_D05G030900;Ghir_D05G030480;Ghir_D05G030590;Ghir_D05G030600;Ghir_D05G030460;Ghir_D05G030680…
Ghir_D05	33600001	34800000	2	Novel	28	Ghir_D05G031160;Ghir_D05G031050;Ghir_D05G031110;Ghir_D05G031070;Ghir_D05G031020;Ghir_D05G031170;Ghir_D05G031090;Ghir_D05G031250;Ghir_D05G031080;Ghir_D05G031030;Ghir_D05G031190;Ghir_D05G031060;Ghir_D05G031000;Ghir_D05G031200;Ghir_D05G031120;Ghir_D05G031150;Ghir_D05G031100;Ghir_D05G031240;Ghir_D05G031140;Ghir_D05G030990;Ghir_D05G031220;Ghir_D05G031230;Ghir_D05G030980;Ghir_D05G031130;Ghir_D05G031010…
Ghir_D05	54200001	56000000	5	Novel	62	Ghir_D05G035260;Ghir_D05G035170;Ghir_D05G035400;Ghir_D05G035300;Ghir_D05G035720;Ghir_D05G035490;Ghir_D05G035390;Ghir_D05G035440;Ghir_D05G035350;Ghir_D05G035630;Ghir_D05G035590;Ghir_D05G035550;Ghir_D05G035210;Ghir_D05G035430;Ghir_D05G035120;Ghir_D05G035360;Ghir_D05G035640;Ghir_D05G035200;Ghir_D05G035670;Ghir_D05G035250;Ghir_D05G035310;Ghir_D05G035220;Ghir_D05G035500;Ghir_D05G035190;Ghir_D05G035420…
Ghir_D06	12800001	14200000	3	Novel	53	Ghir_D06G008150;Ghir_D06G008100;Ghir_D06G008040;Ghir_D06G007720;Ghir_D06G007920;Ghir_D06G007800;Ghir_D06G007830;Ghir_D06G007880;Ghir_D06G007870;Ghir_D06G008030;Ghir_D06G008130;Ghir_D06G007990;Ghir_D06G007860;Ghir_D06G007930;Ghir_D06G007940;Ghir_D06G008120;Ghir_D06G007970;Ghir_D06G007690;Ghir_D06G008060;Ghir_D06G007810;Ghir_D06G007670;Ghir_D06G007890;Ghir_D06G007730;Ghir_D06G008110;Ghir_D06G007770…
Ghir_D06	42200001	44400000	7	Novel	43	Ghir_D06G013650;Ghir_D06G013690;Ghir_D06G013770;Ghir_D06G014030;Ghir_D06G013620;Ghir_D06G013910;Ghir_D06G013640;Ghir_D06G013990;Ghir_D06G013730;Ghir_D06G013740;Ghir_D06G013700;Ghir_D06G013670;Ghir_D06G013930;Ghir_D06G013820;Ghir_D06G013980;Ghir_D06G013790;Ghir_D06G013710;Ghir_D06G013630;Ghir_D06G014000;Ghir_D06G013810;Ghir_D06G013850;Ghir_D06G013780;Ghir_D06G013970;Ghir_D06G014010;Ghir_D06G014020…
Ghir_D07	17000001	18200000	2	Fang et al., 2017	60	Ghir_D07G012490;Ghir_D07G012880;Ghir_D07G012700;Ghir_D07G012830;Ghir_D07G012550;Ghir_D07G012310;Ghir_D07G012320;Ghir_D07G012650;Ghir_D07G012360;Ghir_D07G012330;Ghir_D07G012400;Ghir_D07G012480;Ghir_D07G012350;Ghir_D07G012600;Ghir_D07G012770;Ghir_D07G012740;Ghir_D07G012630;Ghir_D07G012820;Ghir_D07G012680;Ghir_D07G012790;Ghir_D07G012380;Ghir_D07G012510;Ghir_D07G012780;Ghir_D07G012570;Ghir_D07G012560…
Ghir_D08	53400001	55400000	6	Novel	85	Ghir_D08G016600;Ghir_D08G016270;Ghir_D08G016810;Ghir_D08G016690;Ghir_D08G016560;Ghir_D08G016640;Ghir_D08G016350;Ghir_D08G016300;Ghir_D08G016750;Ghir_D08G016930;Ghir_D08G016880;Ghir_D08G016320;Ghir_D08G016760;Ghir_D08G016620;Ghir_D08G017020;Ghir_D08G016540;Ghir_D08G016490;Ghir_D08G016960;Ghir_D08G016870;Ghir_D08G016900;Ghir_D08G016400;Ghir_D08G016290;Ghir_D08G016710;Ghir_D08G016850;Ghir_D08G016790…
Ghir_D08	67200001	68800000	4	Fang et al., 2017	204	Ghir_D08G025660;Ghir_D08G026120;Ghir_D08G026950;Ghir_D08G027070;Ghir_D08G025930;Ghir_D08G025540;Ghir_D08G026360;Ghir_D08G026030;Ghir_D08G025720;Ghir_D08G026660;Ghir_D08G025940;Ghir_D08G027080;Ghir_D08G025560;Ghir_D08G026580;Ghir_D08G026800;Ghir_D08G025970;Ghir_D08G025690;Ghir_D08G027210;Ghir_D08G026680;Ghir_D08G025550;Ghir_D08G025990;Ghir_D08G026900;Ghir_D08G026770;Ghir_D08G025750;Ghir_D08G027010…
Ghir_D09	26200001	28400000	6	Novel	49	Ghir_D09G005850;Ghir_D09G005820;Ghir_D09G005880;Ghir_D09G005620;Ghir_D09G006060;Ghir_D09G005790;Ghir_D09G005970;Ghir_D09G005720;Ghir_D09G006050;Ghir_D09G005810;Ghir_D09G005590;Ghir_D09G006010;Ghir_D09G006030;Ghir_D09G005930;Ghir_D09G005940;Ghir_D09G005700;Ghir_D09G005600;Ghir_D09G005960;Ghir_D09G005710;Ghir_D09G005630;Ghir_D09G005800;Ghir_D09G005670;Ghir_D09G005890;Ghir_D09G005640;Ghir_D09G005950…
Ghir_D10	13600001	15000000	3	Novel	38	Ghir_D10G010680;Ghir_D10G010650;Ghir_D10G010720;Ghir_D10G010880;Ghir_D10G010690;Ghir_D10G010840;Ghir_D10G010640;Ghir_D10G010970;Ghir_D10G010820;Ghir_D10G010870;Ghir_D10G010930;Ghir_D10G010730;Ghir_D10G011000;Ghir_D10G010740;Ghir_D10G010860;Ghir_D10G010700;Ghir_D10G010670;Ghir_D10G010750;Ghir_D10G010940;Ghir_D10G010850;Ghir_D10G010890;Ghir_D10G010770;Ghir_D10G010910;Ghir_D10G010950;Ghir_D10G010760…
Ghir_D10	15200001	17200000	6	Novel	51	Ghir_D10G011250;Ghir_D10G011430;Ghir_D10G011240;Ghir_D10G011400;Ghir_D10G011100;Ghir_D10G011340;Ghir_D10G011460;Ghir_D10G011300;Ghir_D10G011520;Ghir_D10G011190;Ghir_D10G011360;Ghir_D10G011330;Ghir_D10G011130;Ghir_D10G011350;Ghir_D10G011420;Ghir_D10G011440;Ghir_D10G011260;Ghir_D10G011530;Ghir_D10G011320;Ghir_D10G011270;Ghir_D10G011290;Ghir_D10G011140;Ghir_D10G011500;Ghir_D10G011210;Ghir_D10G011170…
Ghir_D10	17400001	19000000	4	Novel	62	Ghir_D10G012050;Ghir_D10G011820;Ghir_D10G011850;Ghir_D10G012230;Ghir_D10G012080;Ghir_D10G012120;Ghir_D10G012060;Ghir_D10G011750;Ghir_D10G011960;Ghir_D10G012030;Ghir_D10G012250;Ghir_D10G012150;Ghir_D10G012010;Ghir_D10G011920;Ghir_D10G012240;Ghir_D10G012170;Ghir_D10G012220;Ghir_D10G012140;Ghir_D10G011970;Ghir_D10G011700;Ghir_D10G012210;Ghir_D10G011810;Ghir_D10G011790;Ghir_D10G012260;Ghir_D10G012300…
Ghir_D10	26400001	27400000	1	Novel	21	Ghir_D10G014730;Ghir_D10G014710;Ghir_D10G014800;Ghir_D10G014630;Ghir_D10G014770;Ghir_D10G014750;Ghir_D10G014810;Ghir_D10G014640;Ghir_D10G014680;Ghir_D10G014760;Ghir_D10G014670;Ghir_D10G014830;Ghir_D10G014690;Ghir_D10G014790;Ghir_D10G014700;Ghir_D10G014780;Ghir_D10G014650;Ghir_D10G014660;Ghir_D10G014820;Ghir_D10G014720;Ghir_D10G014740
Ghir_D10	48800001	50400000	4	Novel	42	Ghir_D10G017960;Ghir_D10G018120;Ghir_D10G018140;Ghir_D10G017950;Ghir_D10G018250;Ghir_D10G018310;Ghir_D10G018300;Ghir_D10G018340;Ghir_D10G018130;Ghir_D10G017980;Ghir_D10G018000;Ghir_D10G018270;Ghir_D10G018150;Ghir_D10G017940;Ghir_D10G018010;Ghir_D10G018020;Ghir_D10G018330;Ghir_D10G017990;Ghir_D10G017970;Ghir_D10G018100;Ghir_D10G018080;Ghir_D10G018060;Ghir_D10G018220;Ghir_D10G018110;Ghir_D10G018050…
Ghir_D10	51000001	53000000	6	Novel	70	Ghir_D10G019030;Ghir_D10G019000;Ghir_D10G018860;Ghir_D10G018950;Ghir_D10G018890;Ghir_D10G018620;Ghir_D10G018580;Ghir_D10G019040;Ghir_D10G019090;Ghir_D10G018800;Ghir_D10G018920;Ghir_D10G018560;Ghir_D10G018720;Ghir_D10G018710;Ghir_D10G018780;Ghir_D10G018810;Ghir_D10G018530;Ghir_D10G018910;Ghir_D10G018600;Ghir_D10G018850;Ghir_D10G018900;Ghir_D10G019010;Ghir_D10G018510;Ghir_D10G018940;Ghir_D10G018760…
Ghir_D11	10600001	11600000	1	Novel	80	Ghir_D11G012350;Ghir_D11G012450;Ghir_D11G012160;Ghir_D11G012370;Ghir_D11G012410;Ghir_D11G012570;Ghir_D11G011910;Ghir_D11G012000;Ghir_D11G012120;Ghir_D11G012180;Ghir_D11G012300;Ghir_D11G012230;Ghir_D11G012400;Ghir_D11G011840;Ghir_D11G012390;Ghir_D11G011880;Ghir_D11G012100;Ghir_D11G012090;Ghir_D11G011960;Ghir_D11G012070;Ghir_D11G012380;Ghir_D11G012560;Ghir_D11G011890;Ghir_D11G012340;Ghir_D11G012550…
Ghir_D11	14600001	15800000	2	Novel	91	Ghir_D11G015540;Ghir_D11G015160;Ghir_D11G015170;Ghir_D11G015050;Ghir_D11G015150;Ghir_D11G015280;Ghir_D11G015850;Ghir_D11G015490;Ghir_D11G015660;Ghir_D11G015180;Ghir_D11G015680;Ghir_D11G015250;Ghir_D11G015610;Ghir_D11G015930;Ghir_D11G015780;Ghir_D11G015400;Ghir_D11G015310;Ghir_D11G015090;Ghir_D11G015200;Ghir_D11G015430;Ghir_D11G015720;Ghir_D11G015940;Ghir_D11G015550;Ghir_D11G015270;Ghir_D11G015360…
Ghir_D11	33400001	34400000	1	Novel	19	Ghir_D11G022780;Ghir_D11G022810;Ghir_D11G022820;Ghir_D11G022770;Ghir_D11G022730;Ghir_D11G022830;Ghir_D11G022880;Ghir_D11G022740;Ghir_D11G022860;Ghir_D11G022850;Ghir_D11G022760;Ghir_D11G022750;Ghir_D11G022800;Ghir_D11G022900;Ghir_D11G022910;Ghir_D11G022790;Ghir_D11G022870;Ghir_D11G022840;Ghir_D11G022890
Ghir_D11	65000001	66200000	2	Novel	54	Ghir_D11G031480;Ghir_D11G031490;Ghir_D11G031700;Ghir_D11G031460;Ghir_D11G031640;Ghir_D11G031850;Ghir_D11G031860;Ghir_D11G031770;Ghir_D11G031550;Ghir_D11G031540;Ghir_D11G031450;Ghir_D11G031410;Ghir_D11G031570;Ghir_D11G031760;Ghir_D11G031750;Ghir_D11G031510;Ghir_D11G031870;Ghir_D11G031650;Ghir_D11G031520;Ghir_D11G031830;Ghir_D11G031500;Ghir_D11G031740;Ghir_D11G031430;Ghir_D11G031630;Ghir_D11G031470…
Ghir_D11	66400001	69200000	8	Novel	139	Ghir_D11G032150;Ghir_D11G032540;Ghir_D11G032560;Ghir_D11G032810;Ghir_D11G033110;Ghir_D11G032250;Ghir_D11G032480;Ghir_D11G033380;Ghir_D11G032500;Ghir_D11G032230;Ghir_D11G033340;Ghir_D11G033130;Ghir_D11G032970;Ghir_D11G032180;Ghir_D11G032930;Ghir_D11G032960;Ghir_D11G033090;Ghir_D11G032280;Ghir_D11G033100;Ghir_D11G033280;Ghir_D11G032690;Ghir_D11G033450;Ghir_D11G033120;Ghir_D11G032830;Ghir_D11G032340…
Ghir_D12	34600001	37000000	8	Novel	32	Ghir_D12G010000;Ghir_D12G010180;Ghir_D12G010260;Ghir_D12G010190;Ghir_D12G010030;Ghir_D12G009960;Ghir_D12G010120;Ghir_D12G010200;Ghir_D12G010250;Ghir_D12G010090;Ghir_D12G010070;Ghir_D12G010050;Ghir_D12G010240;Ghir_D12G009980;Ghir_D12G010170;Ghir_D12G010110;Ghir_D12G010230;Ghir_D12G010100;Ghir_D12G010060;Ghir_D12G010130;Ghir_D12G010150;Ghir_D12G010210;Ghir_D12G010040;Ghir_D12G010160;Ghir_D12G010080…
Ghir_D12	38000001	39400000	3	Novel	83	Ghir_D12G010650;Ghir_D12G010800;Ghir_D12G010980;Ghir_D12G010730;Ghir_D12G011070;Ghir_D12G011090;Ghir_D12G010680;Ghir_D12G011320;Ghir_D12G011150;Ghir_D12G011230;Ghir_D12G011220;Ghir_D12G011040;Ghir_D12G011000;Ghir_D12G011350;Ghir_D12G011250;Ghir_D12G010880;Ghir_D12G010750;Ghir_D12G011030;Ghir_D12G010720;Ghir_D12G010690;Ghir_D12G010580;Ghir_D12G010950;Ghir_D12G011310;Ghir_D12G011240;Ghir_D12G011300…
Ghir_D13	8800001	11000000	6	Novel	69	Ghir_D13G007130;Ghir_D13G007150;Ghir_D13G007110;Ghir_D13G007160;Ghir_D13G007140;Ghir_D13G007120;Ghir_D13G006650;Ghir_D13G007060;Ghir_D13G006700;Ghir_D13G006580;Ghir_D13G006930;Ghir_D13G006790;Ghir_D13G006980;Ghir_D13G006500;Ghir_D13G006560;Ghir_D13G006540;Ghir_D13G006660;Ghir_D13G007010;Ghir_D13G006780;Ghir_D13G007050;Ghir_D13G006510;Ghir_D13G006530;Ghir_D13G006830;Ghir_D13G007000;Ghir_D13G007080…
Ghir_D13	11800001	13200000	3	Novel	28	Ghir_D13G007720;Ghir_D13G007470;Ghir_D13G007480;Ghir_D13G007660;Ghir_D13G007490;Ghir_D13G007640;Ghir_D13G007550;Ghir_D13G007580;Ghir_D13G007520;Ghir_D13G007610;Ghir_D13G007460;Ghir_D13G007710;Ghir_D13G007630;Ghir_D13G007500;Ghir_D13G007530;Ghir_D13G007540;Ghir_D13G007510;Ghir_D13G007650;Ghir_D13G007560;Ghir_D13G007600;Ghir_D13G007700;Ghir_D13G007680;Ghir_D13G007670;Ghir_D13G007570;Ghir_D13G007620…
Ghir_D13	15200001	16200000	1	Novel	40	Ghir_D13G008360;Ghir_D13G008500;Ghir_D13G008320;Ghir_D13G008310;Ghir_D13G008580;Ghir_D13G008330;Ghir_D13G008410;Ghir_D13G008560;Ghir_D13G008300;Ghir_D13G008450;Ghir_D13G008630;Ghir_D13G008430;Ghir_D13G008550;Ghir_D13G008600;Ghir_D13G008290;Ghir_D13G008350;Ghir_D13G008680;Ghir_D13G008400;Ghir_D13G008340;Ghir_D13G008440;Ghir_D13G008370;Ghir_D13G008610;Ghir_D13G008660;Ghir_D13G008460;Ghir_D13G008520…
Ghir_D13	47000001	48800000	5	Novel	57	Ghir_D13G014680;Ghir_D13G014670;Ghir_D13G015000;Ghir_D13G014870;Ghir_D13G014630;Ghir_D13G014530;Ghir_D13G014970;Ghir_D13G014980;Ghir_D13G014740;Ghir_D13G014810;Ghir_D13G014930;Ghir_D13G014780;Ghir_D13G014990;Ghir_D13G014760;Ghir_D13G014590;Ghir_D13G014920;Ghir_D13G014750;Ghir_D13G014730;Ghir_D13G014550;Ghir_D13G014830;Ghir_D13G014860;Ghir_D13G014770;Ghir_D13G014960;Ghir_D13G014940;Ghir_D13G014800…
1. Fang L, Wang Q, Hu Y, Jia Y, Chen J, Liu B, Zhang Z, Guan X, Chen S, Zhou B, et al. Genomic analyses in cotton identify signatures of selection and loci associated with fiber quality and yield traits. Nat Genet. 2017;49:1089-1098.

[truncated: 21 more sheets: Table S11, Table S12, Table S13, Table S14, Table S15, Table S16, Table S17, Table S18, Table S19, Table S20, Table S21, Table S22, Table S23, Table S24, Table S25, Table S26, Table S27, Table S28, Table S29, Table S30 …]
